# Supplementary material for: 1-Hy­droxy-3,4-dimeth­oxy-10-methyl­acridin-9-one
Source: IUCrdata. 2020 Aug 11;5(Pt 8):x201005. doi: 10.1107/S2414314620010056 (PMC9462239; doi:10.1107/S2414314620010056)
Supplement: Supplementary file 1 [file x-05-x201005-sup1.cif]

##############################################################################
#                                                                            #
# This CIF contains the data for a data article accepted for                 #
# publication in IUCrData. It conforms to the requirements of                #
# Notes for Authors for IUCrData, and has been                               #
# peer reviewed under the auspices of IUCrData.                              #
#                                                                            #
# Full details of the Crystallographic Information File format               #
# are given in the paper "The Crystallographic Information File (CIF):       #
# a New Standard Archive File for Crystallography" by S. R. Hall, F. H.      #
# Allen and I. D. Brown [Acta Cryst. (1991), A47, 655-685].                  #
#                                                                            #
# The current version of the core CIF dictionary is obtainable from          #
# ftp://ftp.iucr.org/pub/cif_core.dic.                                       #
#                                                                            #
# Software is freely available for graphical display of the structure(s)     #
# in this CIF. For information consult the CIF software page                 #
# http://www.iucr.org/resources/cif/software.                                #
#                                                                            #
# This file may be used for bona fide research purposes within the           #
# scientific community so long as proper attribution is given to the data    # 
# article from which it was obtained.                                        #
#                                                                            #
##############################################################################
data_I
_database_code_depnum_ccdc_archive 'CCDC 2018018'
_audit_creation_method     'SHELXL-2014/7'
_chemical_name_systematic
;
1-Hydroxy-3,4-dimethoxy-10-methylacridin-9-one
;
_chemical_name_common     ?
_chemical_formula_moiety     'C16 H15 N O4'
_chemical_formula_sum     'C16 H15 N O4'
_chemical_formula_iupac     'C16 H15 N O4'
_chemical_formula_weight     285.29
_chemical_melting_point     ?
_space_group_crystal_system     triclinic
_space_group_name_H-M_alt     'P -1'
_space_group_name_Hall     '-P 1'
loop_
    _space_group_symop_operation_xyz
    'x, y, z'
    '-x, -y, -z'
_cell_length_a     8.3360(2)
_cell_length_b     10.1780(3)
_cell_length_c     16.3260(4)
_cell_angle_alpha     82.284(2)
_cell_angle_beta     76.557(2)
_cell_angle_gamma     87.081(2)
_cell_volume     1334.73(6)
_cell_formula_units_Z     4
_cell_measurement_reflns_used     11197
_cell_measurement_theta_min     2.55
_cell_measurement_theta_max     27.48
_cell_measurement_temperature     293(2)
_exptl_crystal_description     prism
_exptl_crystal_colour     colourless
_exptl_crystal_size_max     0.36
_exptl_crystal_size_mid     0.23
_exptl_crystal_size_min     0.15
_exptl_crystal_density_diffrn     1.420
_exptl_crystal_density_meas     ?
_exptl_crystal_density_method     ?
_exptl_crystal_F_000     600
_exptl_absorpt_coefficient_mu     0.103
_exptl_absorpt_correction_type     none
_exptl_absorpt_process_details     ?
_exptl_absorpt_correction_T_min     ?
_exptl_absorpt_correction_T_max     ?
_diffrn_ambient_temperature     293(2)
_diffrn_radiation_type     MoK\a
_diffrn_radiation_wavelength     0.71073
_diffrn_radiation_source     'Enraf Nonius FR590'
_diffrn_radiation_monochromator     'horizonally mounted graphite crystal'
_diffrn_measurement_device_type     'Nonius KappaCCD'
_diffrn_measurement_method     'CCD rotation images,thick slices'
_diffrn_detector_area_resol_mean     9
_diffrn_reflns_number     19726
_diffrn_reflns_av_R_equivalents     0.0217
_diffrn_reflns_av_unetI/netI     0.0277
_diffrn_reflns_theta_min     3.075
_diffrn_reflns_theta_max     27.482
_diffrn_reflns_theta_full     25.242
_diffrn_measured_fraction_theta_max     0.991
_diffrn_measured_fraction_theta_full     0.993
_diffrn_reflns_limit_h_min     -10
_diffrn_reflns_limit_h_max     10
_diffrn_reflns_limit_k_min     -13
_diffrn_reflns_limit_k_max     12
_diffrn_reflns_limit_l_min     -18
_diffrn_reflns_limit_l_max     21
_refine_special_details
;
All H atoms attached to C atoms were fixed geometrically and treated
as riding with C---H = 0.93 \%A (rings) or C---H = 0.96 \%A (methyl snd
hydroxy) with <i>U</i>~iso~(H) = 1.2<i>U</i>~eq~(C).
;
_reflns_number_total     6073
_reflns_number_gt     4671
_reflns_threshold_expression     'I > 2\s(I)'
_refine_ls_structure_factor_coef     Fsqd
_refine_ls_matrix_type     full
_refine_ls_R_factor_all     0.0723
_refine_ls_R_factor_gt     0.0567
_refine_ls_wR_factor_gt     0.1687
_refine_ls_wR_factor_ref     0.1837
_refine_ls_goodness_of_fit_ref     1.060
_refine_ls_restrained_S_all     1.060
_refine_ls_number_reflns     6073
_refine_ls_number_parameters     380
_refine_ls_number_restraints     0
_refine_ls_hydrogen_treatment     mixed
_refine_ls_weighting_scheme     calc
_refine_ls_weighting_details
              'w=1/[\s^2^(Fo^2^)+(0.1054P)^2^+0.3107P] where P=(Fo^2^+2Fc^2^)/3'
_atom_sites_solution_hydrogens     mixed
_atom_sites_solution_primary     ?
_atom_sites_solution_secondary     ?
_refine_ls_shift/su_max     0.000
_refine_ls_shift/su_mean     0.000
_refine_diff_density_max     0.435
_refine_diff_density_min     -0.405
_refine_ls_extinction_method     none
_refine_ls_extinction_coef     .
loop_
    _atom_type_symbol
    _atom_type_description
    _atom_type_scat_dispersion_real
    _atom_type_scat_dispersion_imag
    _atom_type_scat_source
    'C' 'C' 0.0033 0.0016
                         'International Tables Vol C Tables 4.2.6.8 and 6.1.1.4'
    'H' 'H' 0.0000 0.0000
                         'International Tables Vol C Tables 4.2.6.8 and 6.1.1.4'
    'N' 'N' 0.0061 0.0033
                         'International Tables Vol C Tables 4.2.6.8 and 6.1.1.4'
    'O' 'O' 0.0106 0.0060
                         'International Tables Vol C Tables 4.2.6.8 and 6.1.1.4'
_computing_data_collection
;
COLLECT (Nonius, 1997)
;
_computing_cell_refinement
;
HKL Scalepack (Otwinowski & Minor 1997)
;
_computing_data_reduction
;
HKL Denzo and Scalepack (Otwinowski & Minor 1997)
;
_computing_structure_solution
;
SHELXS97 (Sheldrick, 2008)
;
_computing_structure_refinement
;
SHELXL97 (Sheldrick, 2008)
;
_computing_molecular_graphics
;
Ortep-3 for Windows (Farrugia, 2012)
;
_computing_publication_material
;
WinGX publication routines (Farrugia, 2012)
;
loop_
    _atom_site_type_symbol
    _atom_site_label
    _atom_site_fract_x
    _atom_site_fract_y
    _atom_site_fract_z
    _atom_site_U_iso_or_equiv
    _atom_site_adp_type
    _atom_site_calc_flag
    _atom_site_occupancy
    _atom_site_disorder_assembly
    _atom_site_disorder_group
    O O1 0.34832(15) 0.29142(11) 0.15710(8) 0.0453(3) Uani d 1 . .
    O O2 0.64583(16) 0.21124(12) 0.09702(9) 0.0515(3) Uani d 1 . .
    O O3 0.84531(15) 0.65229(13) 0.03086(9) 0.0523(3) Uani d 1 . .
    O O4 0.64390(16) 0.83835(12) 0.05781(9) 0.0545(3) Uani d 1 . .
    O O5 0.27751(16) 0.74356(12) 0.61638(8) 0.0490(3) Uani d 1 . .
    O O6 0.19210(18) 0.86749(12) 0.48348(9) 0.0535(3) Uani d 1 . .
    O O7 0.14839(19) 0.46740(13) 0.37138(8) 0.0563(4) Uani d 1 . .
    O O8 0.2317(2) 0.25560(13) 0.44761(9) 0.0576(4) Uani d 1 . .
    N N1 0.26613(16) 0.57543(13) 0.14686(8) 0.0371(3) Uani d 1 . .
    N N2 0.34120(17) 0.45683(13) 0.62919(9) 0.0396(3) Uani d 1 . .
    C C1 0.2369(2) 0.71041(16) 0.15183(10) 0.0390(4) Uani d 1 . .
    C C2 0.3625(2) 0.80256(16) 0.11976(10) 0.0398(4) Uani d 1 . .
    C C3 0.5293(2) 0.75708(16) 0.08543(10) 0.0384(3) Uani d 1 . .
    C C4 0.55708(18) 0.61589(15) 0.08865(9) 0.0343(3) Uani d 1 . .
    C C5 0.42538(18) 0.52538(15) 0.12017(9) 0.0329(3) Uani d 1 . .
    C C6 0.46427(19) 0.38806(15) 0.12420(10) 0.0356(3) Uani d 1 . .
    C C7 0.6265(2) 0.34534(16) 0.09288(10) 0.0385(3) Uani d 1 . .
    C C8 0.7552(2) 0.43262(17) 0.06184(11) 0.0413(4) Uani d 1 . .
    H H8 0.8624 0.4015 0.0425 0.050 Uiso calc 1 . .
    C C9 0.72055(19) 0.56693(16) 0.06034(10) 0.0383(3) Uani d 1 . .
    C C10 0.3281(2) 0.93932(18) 0.12005(13) 0.0508(4) Uani d 1 . .
    H H10 0.4120 0.9996 0.0974 0.061 Uiso calc 1 . .
    C C11 0.1715(3) 0.9843(2) 0.15353(15) 0.0614(5) Uani d 1 . .
    H H11 0.1481 1.0747 0.1525 0.074 Uiso calc 1 . .
    C C12 0.0491(3) 0.8930(2) 0.18875(16) 0.0641(6) Uani d 1 . .
    H H12 -0.0561 0.9233 0.2132 0.077 Uiso calc 1 . .
    C C13 0.0781(2) 0.7589(2) 0.18874(13) 0.0538(5) Uani d 1 . .
    H H13 -0.0066 0.7000 0.2130 0.065 Uiso calc 1 . .
    C C14 0.1194(2) 0.49385(19) 0.15926(13) 0.0494(4) Uani d 1 . .
    H H14A 0.0218 0.5462 0.1777 0.074 Uiso calc 1 . .
    H H14B 0.1163 0.4627 0.1067 0.074 Uiso calc 1 . .
    H H14C 0.1245 0.4194 0.2015 0.074 Uiso calc 1 . .
    C C15 0.3563(3) 0.2314(2) 0.24026(12) 0.0567(5) Uani d 1 . .
    H H15A 0.2732 0.1653 0.2599 0.085 Uiso calc 1 . .
    H H15B 0.4632 0.1907 0.2387 0.085 Uiso calc 1 . .
    H H15C 0.3378 0.2979 0.2781 0.085 Uiso calc 1 . .
    C C16 0.8075(3) 0.1570(2) 0.06854(15) 0.0583(5) Uani d 1 . .
    H H16A 0.8029 0.0620 0.0751 0.087 Uiso calc 1 . .
    H H16B 0.8493 0.1896 0.0098 0.087 Uiso calc 1 . .
    H H16C 0.8791 0.1829 0.1016 0.087 Uiso calc 1 . .
    C C17 0.28342(19) 0.52898(15) 0.56263(10) 0.0360(3) Uani d 1 . .
    C C18 0.2465(2) 0.45975(15) 0.49895(10) 0.0375(3) Uani d 1 . .
    C C19 0.2651(2) 0.31822(16) 0.50310(11) 0.0418(4) Uani d 1 . .
    C C20 0.3209(2) 0.24810(16) 0.57486(11) 0.0403(4) Uani d 1 . .
    C C21 0.3513(2) 0.31925(16) 0.63754(10) 0.0389(3) Uani d 1 . .
    C C22 0.2578(2) 0.66750(16) 0.55527(10) 0.0394(4) Uani d 1 . .
    C C23 0.2074(2) 0.73401(16) 0.48463(11) 0.0425(4) Uani d 1 . .
    C C24 0.1726(2) 0.66747(18) 0.42197(11) 0.0461(4) Uani d 1 . .
    H H24 0.1396 0.7139 0.3754 0.055 Uiso calc 1 . .
    C C25 0.1881(2) 0.53179(17) 0.43046(11) 0.0422(4) Uani d 1 . .
    C C26 0.3953(3) 0.24636(19) 0.70890(12) 0.0522(4) Uani d 1 . .
    H H26 0.4102 0.2903 0.7529 0.063 Uiso calc 1 . .
    C C27 0.4164(3) 0.1110(2) 0.71424(14) 0.0600(5) Uani d 1 . .
    H H27 0.4455 0.0647 0.7619 0.072 Uiso calc 1 . .
    C C28 0.3953(3) 0.04215(19) 0.64993(15) 0.0587(5) Uani d 1 . .
    H H28 0.4147 -0.0490 0.6531 0.070 Uiso calc 1 . .
    C C29 0.3454(2) 0.11009(18) 0.58159(13) 0.0500(4) Uani d 1 . .
    H H29 0.3276 0.0641 0.5391 0.060 Uiso calc 1 . .
    C C30 0.4188(3) 0.5227(2) 0.68466(13) 0.0562(5) Uani d 1 . .
    H H30A 0.4042 0.6170 0.6733 0.084 Uiso calc 1 . .
    H H30B 0.3684 0.4935 0.7430 0.084 Uiso calc 1 . .
    H H30C 0.5345 0.5005 0.6738 0.084 Uiso calc 1 . .
    C C31 0.1259(3) 0.7728(2) 0.67321(14) 0.0658(6) Uani d 1 . .
    H H31A 0.1471 0.8255 0.7139 0.099 Uiso calc 1 . .
    H H31B 0.0530 0.8210 0.6417 0.099 Uiso calc 1 . .
    H H31C 0.0755 0.6915 0.7022 0.099 Uiso calc 1 . .
    C C32 0.1415(3) 0.94238(19) 0.41295(15) 0.0621(5) Uani d 1 . .
    H H32A 0.1355 1.0349 0.4197 0.093 Uiso calc 1 . .
    H H32B 0.2201 0.9287 0.3614 0.093 Uiso calc 1 . .
    H H32C 0.0351 0.9139 0.4103 0.093 Uiso calc 1 . .
    H H1 0.7961 0.7434 0.0350 0.094(6) Uiso d 1 . .
    H H2 0.1696 0.3765 0.3915 0.094(6) Uiso d 1 . .
loop_
    _atom_site_aniso_label
    _atom_site_aniso_U_11
    _atom_site_aniso_U_22
    _atom_site_aniso_U_33
    _atom_site_aniso_U_12
    _atom_site_aniso_U_13
    _atom_site_aniso_U_23
    O1 0.0453(7) 0.0403(6) 0.0503(7) -0.0098(5) -0.0123(5) -0.0002(5)
    O2 0.0498(7) 0.0375(6) 0.0649(8) 0.0037(5) -0.0077(6) -0.0100(6)
    O3 0.0331(6) 0.0481(7) 0.0706(9) -0.0067(5) -0.0031(6) -0.0028(6)
    O4 0.0450(7) 0.0406(6) 0.0731(9) -0.0082(5) -0.0079(6) 0.0031(6)
    O5 0.0582(8) 0.0420(6) 0.0514(7) -0.0085(5) -0.0129(6) -0.0182(5)
    O6 0.0693(9) 0.0340(6) 0.0591(8) -0.0027(6) -0.0186(6) -0.0044(5)
    O7 0.0781(9) 0.0519(7) 0.0504(7) 0.0021(6) -0.0344(7) -0.0144(6)
    O8 0.0878(10) 0.0419(7) 0.0548(8) -0.0002(6) -0.0334(7) -0.0177(6)
    N1 0.0306(6) 0.0409(7) 0.0388(7) -0.0026(5) -0.0078(5) -0.0009(5)
    N2 0.0459(8) 0.0390(7) 0.0380(7) -0.0055(6) -0.0149(6) -0.0085(5)
    C1 0.0374(8) 0.0434(8) 0.0370(8) 0.0038(6) -0.0117(6) -0.0043(6)
    C2 0.0404(8) 0.0395(8) 0.0412(8) 0.0028(6) -0.0153(7) -0.0024(6)
    C3 0.0383(8) 0.0394(8) 0.0376(8) -0.0021(6) -0.0119(6) 0.0010(6)
    C4 0.0337(7) 0.0385(8) 0.0312(7) -0.0013(6) -0.0109(6) -0.0002(6)
    C5 0.0322(7) 0.0392(8) 0.0283(7) -0.0010(6) -0.0101(6) -0.0019(6)
    C6 0.0363(8) 0.0372(8) 0.0341(7) -0.0046(6) -0.0101(6) -0.0018(6)
    C7 0.0424(8) 0.0379(8) 0.0372(8) 0.0029(6) -0.0126(7) -0.0064(6)
    C8 0.0334(8) 0.0471(9) 0.0430(9) 0.0029(7) -0.0084(6) -0.0063(7)
    C9 0.0322(7) 0.0443(8) 0.0378(8) -0.0033(6) -0.0082(6) -0.0026(6)
    C10 0.0532(10) 0.0410(9) 0.0624(11) 0.0042(7) -0.0237(9) -0.0045(8)
    C11 0.0575(12) 0.0487(10) 0.0840(15) 0.0164(9) -0.0267(11) -0.0177(10)
    C12 0.0476(11) 0.0653(13) 0.0804(14) 0.0181(9) -0.0140(10) -0.0214(11)
    C13 0.0393(9) 0.0592(11) 0.0614(11) 0.0042(8) -0.0078(8) -0.0106(9)
    C14 0.0335(8) 0.0531(10) 0.0605(11) -0.0079(7) -0.0105(7) -0.0011(8)
    C15 0.0694(13) 0.0494(10) 0.0464(10) -0.0116(9) -0.0058(9) 0.0018(8)
    C16 0.0537(11) 0.0490(10) 0.0731(13) 0.0145(8) -0.0156(10) -0.0147(9)
    C17 0.0356(8) 0.0378(8) 0.0353(8) -0.0056(6) -0.0069(6) -0.0072(6)
    C18 0.0398(8) 0.0375(8) 0.0373(8) -0.0032(6) -0.0099(6) -0.0096(6)
    C19 0.0465(9) 0.0404(8) 0.0418(8) -0.0040(7) -0.0123(7) -0.0116(7)
    C20 0.0391(8) 0.0390(8) 0.0447(9) -0.0030(6) -0.0111(7) -0.0081(7)
    C21 0.0364(8) 0.0403(8) 0.0413(8) -0.0038(6) -0.0098(6) -0.0070(7)
    C22 0.0423(8) 0.0363(8) 0.0413(8) -0.0071(6) -0.0087(7) -0.0104(6)
    C23 0.0429(9) 0.0359(8) 0.0482(9) -0.0041(6) -0.0080(7) -0.0067(7)
    C24 0.0517(10) 0.0442(9) 0.0443(9) -0.0001(7) -0.0159(8) -0.0037(7)
    C25 0.0461(9) 0.0445(9) 0.0397(8) -0.0015(7) -0.0140(7) -0.0113(7)
    C26 0.0618(11) 0.0513(10) 0.0489(10) -0.0043(8) -0.0242(9) -0.0039(8)
    C27 0.0666(13) 0.0526(11) 0.0653(12) -0.0021(9) -0.0310(10) 0.0046(9)
    C28 0.0628(12) 0.0400(9) 0.0783(14) 0.0001(8) -0.0296(11) -0.0018(9)
    C29 0.0521(10) 0.0411(9) 0.0627(11) -0.0006(7) -0.0213(9) -0.0126(8)
    C30 0.0723(13) 0.0528(11) 0.0552(11) -0.0033(9) -0.0324(10) -0.0163(9)
    C31 0.0763(14) 0.0600(12) 0.0560(12) -0.0111(10) 0.0046(10) -0.0200(10)
    C32 0.0764(14) 0.0402(9) 0.0699(13) 0.0006(9) -0.0228(11) 0.0021(9)
_geom_special_details
;
 All esds (except the esd in the dihedral angle between two l.s. planes)
 are estimated using the full covariance matrix.  The cell esds are taken
 into account individually in the estimation of esds in distances, angles
 and torsion angles; correlations between esds in cell parameters are only
 used when they are defined by crystal symmetry.  An approximate (isotropic)
 treatment of cell esds is used for estimating esds involving l.s. planes.
;
loop_
    _geom_bond_atom_site_label_1
    _geom_bond_atom_site_label_2
    _geom_bond_site_symmetry_2
    _geom_bond_distance
    _geom_bond_publ_flag
    O1 C6 . 1.3798(19) ?
    O1 C15 . 1.427(2) ?
    O2 C7 . 1.3606(19) ?
    O2 C16 . 1.428(2) ?
    O3 C9 . 1.347(2) ?
    O3 H1 . 1.00 ?
    O4 C3 . 1.257(2) ?
    O5 C22 . 1.3849(19) ?
    O5 C31 . 1.427(2) ?
    O6 C23 . 1.356(2) ?
    O6 C32 . 1.429(2) ?
    O7 C25 . 1.345(2) ?
    O7 H2 . 0.96 ?
    O8 C19 . 1.263(2) ?
    N1 C5 . 1.3905(19) ?
    N1 C1 . 1.393(2) ?
    N1 C14 . 1.473(2) ?
    N2 C21 . 1.389(2) ?
    N2 C17 . 1.395(2) ?
    N2 C30 . 1.472(2) ?
    C1 C2 . 1.401(2) ?
    C1 C13 . 1.414(2) ?
    C2 C10 . 1.407(2) ?
    C2 C3 . 1.450(2) ?
    C3 C4 . 1.440(2) ?
    C4 C9 . 1.421(2) ?
    C4 C5 . 1.425(2) ?
    C5 C6 . 1.415(2) ?
    C6 C7 . 1.399(2) ?
    C7 C8 . 1.386(2) ?
    C8 C9 . 1.381(2) ?
    C8 H8 . 0.9300 ?
    C10 C11 . 1.374(3) ?
    C10 H10 . 0.9300 ?
    C11 C12 . 1.384(3) ?
    C11 H11 . 0.9300 ?
    C12 C13 . 1.374(3) ?
    C12 H12 . 0.9300 ?
    C13 H13 . 0.9300 ?
    C14 H14A . 0.9600 ?
    C14 H14B . 0.9600 ?
    C14 H14C . 0.9600 ?
    C15 H15A . 0.9600 ?
    C15 H15B . 0.9600 ?
    C15 H15C . 0.9600 ?
    C16 H16A . 0.9600 ?
    C16 H16B . 0.9600 ?
    C16 H16C . 0.9600 ?
    C17 C22 . 1.408(2) ?
    C17 C18 . 1.428(2) ?
    C18 C25 . 1.421(2) ?
    C18 C19 . 1.435(2) ?
    C19 C20 . 1.447(2) ?
    C20 C29 . 1.402(2) ?
    C20 C21 . 1.405(2) ?
    C21 C26 . 1.408(2) ?
    C22 C23 . 1.397(2) ?
    C23 C24 . 1.390(2) ?
    C24 C25 . 1.372(2) ?
    C24 H24 . 0.9300 ?
    C26 C27 . 1.374(3) ?
    C26 H26 . 0.9300 ?
    C27 C28 . 1.386(3) ?
    C27 H27 . 0.9300 ?
    C28 C29 . 1.369(3) ?
    C28 H28 . 0.9300 ?
    C29 H29 . 0.9300 ?
    C30 H30A . 0.9600 ?
    C30 H30B . 0.9600 ?
    C30 H30C . 0.9600 ?
    C31 H31A . 0.9600 ?
    C31 H31B . 0.9600 ?
    C31 H31C . 0.9600 ?
    C32 H32A . 0.9600 ?
    C32 H32B . 0.9600 ?
    C32 H32C . 0.9600 ?
loop_
    _geom_angle_atom_site_label_1
    _geom_angle_atom_site_label_2
    _geom_angle_atom_site_label_3
    _geom_angle_site_symmetry_1
    _geom_angle_site_symmetry_3
    _geom_angle
    _geom_angle_publ_flag
    C6 O1 C15 . . 113.10(13) ?
    C7 O2 C16 . . 118.42(15) ?
    C9 O3 H1 . . 106.7 ?
    C22 O5 C31 . . 113.22(15) ?
    C23 O6 C32 . . 117.70(15) ?
    C25 O7 H2 . . 101.9 ?
    C5 N1 C1 . . 120.95(13) ?
    C5 N1 C14 . . 122.23(14) ?
    C1 N1 C14 . . 116.26(13) ?
    C21 N2 C17 . . 121.03(13) ?
    C21 N2 C30 . . 116.86(14) ?
    C17 N2 C30 . . 121.38(14) ?
    N1 C1 C2 . . 121.35(14) ?
    N1 C1 C13 . . 120.78(16) ?
    C2 C1 C13 . . 117.87(16) ?
    C1 C2 C10 . . 120.56(16) ?
    C1 C2 C3 . . 119.91(15) ?
    C10 C2 C3 . . 119.53(16) ?
    O4 C3 C4 . . 122.44(15) ?
    O4 C3 C2 . . 120.66(15) ?
    C4 C3 C2 . . 116.82(14) ?
    C9 C4 C5 . . 119.82(14) ?
    C9 C4 C3 . . 118.60(14) ?
    C5 C4 C3 . . 121.57(14) ?
    N1 C5 C6 . . 123.14(14) ?
    N1 C5 C4 . . 118.88(14) ?
    C6 C5 C4 . . 117.96(14) ?
    O1 C6 C7 . . 117.14(14) ?
    O1 C6 C5 . . 123.08(14) ?
    C7 C6 C5 . . 119.78(14) ?
    O2 C7 C8 . . 123.57(15) ?
    O2 C7 C6 . . 113.88(14) ?
    C8 C7 C6 . . 122.54(15) ?
    C9 C8 C7 . . 118.40(15) ?
    C9 C8 H8 . . 120.8 ?
    C7 C8 H8 . . 120.8 ?
    O3 C9 C8 . . 118.70(14) ?
    O3 C9 C4 . . 119.92(15) ?
    C8 C9 C4 . . 121.38(15) ?
    C11 C10 C2 . . 120.43(19) ?
    C11 C10 H10 . . 119.8 ?
    C2 C10 H10 . . 119.8 ?
    C10 C11 C12 . . 119.01(18) ?
    C10 C11 H11 . . 120.5 ?
    C12 C11 H11 . . 120.5 ?
    C13 C12 C11 . . 121.98(18) ?
    C13 C12 H12 . . 119.0 ?
    C11 C12 H12 . . 119.0 ?
    C12 C13 C1 . . 120.04(19) ?
    C12 C13 H13 . . 120.0 ?
    C1 C13 H13 . . 120.0 ?
    N1 C14 H14A . . 109.5 ?
    N1 C14 H14B . . 109.5 ?
    H14A C14 H14B . . 109.5 ?
    N1 C14 H14C . . 109.5 ?
    H14A C14 H14C . . 109.5 ?
    H14B C14 H14C . . 109.5 ?
    O1 C15 H15A . . 109.5 ?
    O1 C15 H15B . . 109.5 ?
    H15A C15 H15B . . 109.5 ?
    O1 C15 H15C . . 109.5 ?
    H15A C15 H15C . . 109.5 ?
    H15B C15 H15C . . 109.5 ?
    O2 C16 H16A . . 109.5 ?
    O2 C16 H16B . . 109.5 ?
    H16A C16 H16B . . 109.5 ?
    O2 C16 H16C . . 109.5 ?
    H16A C16 H16C . . 109.5 ?
    H16B C16 H16C . . 109.5 ?
    N2 C17 C22 . . 123.21(14) ?
    N2 C17 C18 . . 118.85(14) ?
    C22 C17 C18 . . 117.94(15) ?
    C25 C18 C17 . . 119.60(15) ?
    C25 C18 C19 . . 119.06(14) ?
    C17 C18 C19 . . 121.34(15) ?
    O8 C19 C18 . . 122.04(16) ?
    O8 C19 C20 . . 120.53(15) ?
    C18 C19 C20 . . 117.42(14) ?
    C29 C20 C21 . . 120.19(16) ?
    C29 C20 C19 . . 120.23(15) ?
    C21 C20 C19 . . 119.58(14) ?
    N2 C21 C20 . . 121.49(15) ?
    N2 C21 C26 . . 120.81(15) ?
    C20 C21 C26 . . 117.69(16) ?
    O5 C22 C23 . . 116.96(14) ?
    O5 C22 C17 . . 123.00(15) ?
    C23 C22 C17 . . 120.03(14) ?
    O6 C23 C24 . . 123.22(16) ?
    O6 C23 C22 . . 114.49(15) ?
    C24 C23 C22 . . 122.28(15) ?
    C25 C24 C23 . . 118.45(16) ?
    C25 C24 H24 . . 120.8 ?
    C23 C24 H24 . . 120.8 ?
    O7 C25 C24 . . 118.28(15) ?
    O7 C25 C18 . . 120.19(15) ?
    C24 C25 C18 . . 121.53(15) ?
    C27 C26 C21 . . 120.69(17) ?
    C27 C26 H26 . . 119.7 ?
    C21 C26 H26 . . 119.7 ?
    C26 C27 C28 . . 121.28(18) ?
    C26 C27 H27 . . 119.4 ?
    C28 C27 H27 . . 119.4 ?
    C29 C28 C27 . . 119.12(18) ?
    C29 C28 H28 . . 120.4 ?
    C27 C28 H28 . . 120.4 ?
    C28 C29 C20 . . 120.86(17) ?
    C28 C29 H29 . . 119.6 ?
    C20 C29 H29 . . 119.6 ?
    N2 C30 H30A . . 109.5 ?
    N2 C30 H30B . . 109.5 ?
    H30A C30 H30B . . 109.5 ?
    N2 C30 H30C . . 109.5 ?
    H30A C30 H30C . . 109.5 ?
    H30B C30 H30C . . 109.5 ?
    O5 C31 H31A . . 109.5 ?
    O5 C31 H31B . . 109.5 ?
    H31A C31 H31B . . 109.5 ?
    O5 C31 H31C . . 109.5 ?
    H31A C31 H31C . . 109.5 ?
    H31B C31 H31C . . 109.5 ?
    O6 C32 H32A . . 109.5 ?
    O6 C32 H32B . . 109.5 ?
    H32A C32 H32B . . 109.5 ?
    O6 C32 H32C . . 109.5 ?
    H32A C32 H32C . . 109.5 ?
    H32B C32 H32C . . 109.5 ?
loop_
    _geom_hbond_atom_site_label_D
    _geom_hbond_atom_site_label_H
    _geom_hbond_atom_site_label_A
    _geom_hbond_site_symmetry_A
    _geom_hbond_distance_DH
    _geom_hbond_distance_HA
    _geom_hbond_distance_DA
    _geom_hbond_angle_DHA
    _geom_hbond_publ_flag
    C8 H8 O3 2_765 0.93 2.52 3.441(2) 170 yes
    C32 H32A O8 1_565 0.96 2.55 3.460(3) 157 yes
    C30 H30C O7 2_666 0.96 2.59 3.513(3) 159 yes
_shelx_space_group_comment
;
The symmetry employed for this shelxl refinement is uniquely defined
by the following loop, which should always be used as a source of
symmetry information in preference to the above space-group names.
They are only intended as comments.
;
_shelx_estimated_absorpt_T_min     ?
_shelx_estimated_absorpt_T_max     ?
_shelx_hkl_file
;
 -10  -5  -9   15.29    3.36   1
 -10  -5  -8    0.00    1.00   1
 -10  -5  -7    2.69    4.10   1
 -10  -5  -6   -4.80    4.12   1
 -10  -5  -6   -0.50    1.90   1
 -10  -5  -5   17.72    3.87   1
 -10  -5  -5   23.14    3.94   1
 -10  -5  -4    0.30    4.62   1
 -10  -5  -4    0.30    2.21   1
 -10  -5  -3   57.76    6.38   1
 -10  -5  -3   61.94    5.82   1
 -10  -5  -2   69.72    7.18   1
 -10  -5  -2   68.06    6.93   1
 -10  -4 -11   19.01    3.49   1
 -10  -4 -10   -0.10    3.74   1
 -10  -4  -9   -1.00    2.70   1
 -10  -4  -8   -4.71    2.99   1
 -10  -4  -7  105.68    7.81   1
 -10  -4  -6   15.21    3.51   1
 -10  -4  -6   14.36    3.03   1
 -10  -4  -5    6.92    3.31   1
 -10  -4  -5   12.89    2.87   1
 -10  -4  -4    1.39    4.30   1
 -10  -4  -4   12.32    3.23   1
 -10  -4  -3   67.73    6.58   1
 -10  -4  -3   62.41    5.69   1
 -10  -4  -2    1.59    3.38   1
 -10  -4  -2    2.31    3.10   1
 -10  -4  -1   11.09    4.13   1
 -10  -4  -1   17.81    3.21   1
 -10  -4   0   38.69    5.60   1
 -10  -4   0   35.28    4.40   1
 -10  -3 -11   40.20    5.20   1
 -10  -3 -10   19.18    3.77   1
 -10  -3  -9   18.66    3.72   1
 -10  -3  -8   10.63    3.19   1
 -10  -3  -7   44.36    4.93   1
 -10  -3  -6    5.81    3.08   1
 -10  -3  -5    3.80    1.91   1
 -10  -3  -5   -3.61    4.29   1
 -10  -3  -4    2.40    2.11   1
 -10  -3  -4    2.59    3.19   1
 -10  -3  -3   18.84    5.21   1
 -10  -3  -3   17.39    2.92   1
 -10  -3  -2    0.90    2.51   1
 -10  -3  -2    4.00    3.52   1
 -10  -3  -1    3.39    2.91   1
 -10  -3  -1    2.79    3.81   1
 -10  -3   0    9.00    4.32   1
 -10  -3   0   17.72    3.62   1
 -10  -3   1   16.08    3.21   1
 -10  -3   1   18.40    4.63   1
 -10  -2 -12    8.70    4.43   1
 -10  -2 -11   74.30    6.72   1
 -10  -2 -10  239.63   14.55   1
 -10  -2  -9  220.82   13.08   1
 -10  -2  -8   52.13    5.34   1
 -10  -2  -7   30.25    4.84   1
 -10  -2  -6   10.37    4.77   1
 -10  -2  -5   -2.59    3.09   1
 -10  -2  -4   -2.19    4.50   1
 -10  -2  -4    3.31    1.49   1
 -10  -2  -3   10.18    2.30   1
 -10  -2  -3    9.30    3.60   1
 -10  -2  -2   20.16    2.33   1
 -10  -2  -2   14.59    4.51   1
 -10  -2  -1    0.59    4.87   1
 -10  -2  -1   -1.00    2.10   1
 -10  -2   0    7.40    5.22   1
 -10  -2   0    5.81    2.02   1
 -10  -2   1    2.59    2.99   1
 -10  -2   1   -3.10    5.10   1
 -10  -2   2    2.19    4.38   1
 -10  -1 -12   -2.19    4.38   1
 -10  -1 -11    2.19    4.38   1
 -10  -1 -10   27.56    4.41   1
 -10  -1  -9   51.84    6.34   1
 -10  -1  -8  131.10    9.39   1
 -10  -1  -7   70.90    6.23   1
 -10  -1  -6   -2.10    3.31   1
 -10  -1  -5   39.94    5.94   1
 -10  -1  -4    7.40    0.98   1
 -10  -1  -4    7.18    3.27   1
 -10  -1  -3    6.60    5.09   1
 -10  -1  -3   -0.30    1.10   1
 -10  -1  -2   11.70    1.92   1
 -10  -1  -2   12.39    1.90   1
 -10  -1  -2   13.32    4.09   1
 -10  -1  -1   24.21    2.76   1
 -10  -1  -1   22.37    4.35   1
 -10  -1   0   12.39    2.82   1
 -10  -1   0    9.30    4.03   1
 -10  -1   1   16.56    4.72   1
 -10  -1   1   20.61    3.27   1
 -10  -1   2    2.79    4.38   1
 -10  -1   2    1.99    2.40   1
 -10  -1   3   24.60    6.84   1
 -10  -1   3   17.14    3.06   1
 -10   0 -12    0.00    1.00   1
 -10   0 -11    5.81    4.72   1
 -10   0 -10   60.06    6.82   1
 -10   0  -9   -5.38    4.41   1
 -10   0  -8    5.81    3.52   1
 -10   0  -7   10.82    4.08   1
 -10   0  -6    2.50    4.80   1
 -10   0  -5   11.22    3.28   1
 -10   0  -4   14.21    5.28   1
 -10   0  -3    4.28    3.60   1
 -10   0  -2   86.86    7.83   1
 -10   0  -1   74.65    7.43   1
 -10   0  -1   67.24    4.59   1
 -10   0   0  275.23   13.94   1
 -10   0   0  258.24   17.68   1
 -10   0   1   53.73    4.25   1
 -10   0   1   54.61    6.80   1
 -10   0   2    3.31    4.30   1
 -10   0   2    2.99    2.70   1
 -10   0   3   48.86    6.85   1
 -10   0   3   57.15    5.14   1
 -10   1 -11   20.43    5.51   1
 -10   1 -10    2.31    3.10   1
 -10   1  -9    0.71    3.31   1
 -10   1  -8   40.96    5.25   1
 -10   1  -7    0.00    1.00   1
 -10   1  -6   16.81    3.94   1
 -10   1  -5   -8.88    4.89   1
 -10   1  -4    7.18    3.91   1
 -10   1  -3   20.61    4.54   1
 -10   1  -2   56.10    5.84   1
 -10   1  -1   -1.39    5.88   1
 -10   1   0   64.00    8.16   1
 -10   1   1   17.39    6.17   1
 -10   1   2   -3.50    4.11   1
 -10   1   3   13.76    5.12   1
 -10   2 -10   77.62    7.75   1
 -10   2  -9    6.10    3.51   1
 -10   2  -8    1.21    3.81   1
 -10   2  -7    9.12    4.23   1
 -10   2  -6    3.50    3.52   1
 -10   2  -5   -4.00    3.72   1
 -10   2  -4    3.20    3.90   1
 -10   2  -3    7.02    4.40   1
 -10   2  -2    2.10    5.60   1
 -10   2  -1   20.16    6.11   1
 -10   2   0    6.30    6.02   1
 -10   2   1   21.72    6.52   1
 -10   2   2   -5.71    6.02   1
 -10   3  -9   33.29    5.77   1
 -10   3  -8   53.29    6.57   1
 -10   3  -7   14.36    4.78   1
 -10   3  -6    0.59    5.76   1
 -10   3  -5    5.38    4.32   1
 -10   3  -4   10.50    4.28   1
 -10   3  -2    4.00    4.08   1
 -10   3  -1    0.59    4.08   1
 -10   3   0   38.32    6.44   1
 -10   3   1   21.72    5.31   1
 -10   4  -6    9.18    4.42   1
 -10   4  -5   15.52    5.12   1
 -10   4  -4    8.58    5.98   1
 -10   4  -3    2.89    4.18   1
 -10   4  -2    1.90    4.31   1
 -10   4  -1   -1.69    4.29   1
  -9  -7 -10    0.50    4.12   1
  -9  -7  -9  106.30    7.63   1
  -9  -7  -9   90.44    6.85   1
  -9  -7  -8   37.58    4.90   1
  -9  -7  -8   38.44    3.84   1
  -9  -7  -7    4.80    2.50   1
  -9  -7  -7    1.00    2.80   1
  -9  -7  -6   11.29    3.02   1
  -9  -7  -6   14.29    3.70   1
  -9  -7  -5    8.01    3.40   1
  -9  -7  -5    7.29    3.02   1
  -9  -7  -4   11.42    3.38   1
  -9  -7  -4    9.67    3.11   1
  -9  -7  -3   20.79    5.29   1
  -9  -7  -3   34.81    4.84   1
  -9  -7  -2    6.30    4.92   1
  -9  -7  -2   -0.40    2.99   1
  -9  -7  -1    1.99    3.58   1
  -9  -7  -1   -4.71    3.08   1
  -9  -6 -12    5.02    3.58   1
  -9  -6 -11    7.02    2.60   1
  -9  -6 -11    9.67    2.92   1
  -9  -6 -10   21.44    3.52   1
  -9  -6 -10   21.90    3.56   1
  -9  -6  -9   68.39    6.12   1
  -9  -6  -9   81.54    5.96   1
  -9  -6  -8   54.46    5.17   1
  -9  -6  -8   68.56    5.63   1
  -9  -6  -7   28.20    4.25   1
  -9  -6  -7   17.81    3.04   1
  -9  -6  -6    8.12    2.91   1
  -9  -6  -6    4.71    2.39   1
  -9  -6  -5    3.80    2.69   1
  -9  -6  -5    5.38    2.78   1
  -9  -6  -4   48.86    5.59   1
  -9  -6  -4   57.46    5.15   1
  -9  -6  -3    1.39    3.59   1
  -9  -6  -3   -5.62    4.31   1
  -9  -6  -2    4.71    3.91   1
  -9  -6  -2    5.71    3.01   1
  -9  -6  -1    4.49    3.39   1
  -9  -6  -1   -1.21    2.82   1
  -9  -6   0   32.60    5.14   1
  -9  -6   0   31.70    4.50   1
  -9  -6   1   10.89    4.03   1
  -9  -6   1   14.06    5.40   1
  -9  -6   2   31.70    6.87   1
  -9  -5 -13    2.79    2.20   1
  -9  -5 -13    1.21    2.42   1
  -9  -5 -12    0.90    1.99   1
  -9  -5 -12    3.69    1.80   1
  -9  -5 -11   -0.10    2.73   1
  -9  -5 -11    1.00    2.60   1
  -9  -5 -10   -0.50    2.61   1
  -9  -5 -10    0.30    2.92   1
  -9  -5  -9    0.40    2.99   1
  -9  -5  -9    2.40    2.01   1
  -9  -5  -8    1.90    2.01   1
  -9  -5  -8    2.89    2.21   1
  -9  -5  -7   11.42    3.52   1
  -9  -5  -7   13.69    3.18   1
  -9  -5  -6    4.49    2.80   1
  -9  -5  -6    3.88    2.48   1
  -9  -5  -5    1.59    2.60   1
  -9  -5  -5   -1.99    2.00   1
  -9  -5  -4    7.90    3.20   1
  -9  -5  -4   11.90    4.00   1
  -9  -5  -3   55.65    5.37   1
  -9  -5  -3   63.36    4.94   1
  -9  -5  -2    9.92    2.71   1
  -9  -5  -2   12.60    4.69   1
  -9  -5  -1    2.19    3.11   1
  -9  -5  -1    1.21    2.82   1
  -9  -5   0   12.82    3.22   1
  -9  -5   0    5.90    3.79   1
  -9  -5   1    7.90    3.99   1
  -9  -5   1    2.79    3.51   1
  -9  -5   2   66.42    7.01   1
  -9  -5   2   87.42    8.41   1
  -9  -5   3   77.26    7.56   1
  -9  -5   3   97.61    8.10   1
  -9  -5   4   22.66    5.52   1
  -9  -4 -14   49.14    4.63   1
  -9  -4 -13    1.21    2.62   1
  -9  -4 -13    4.58    2.70   1
  -9  -4 -12    2.40    2.51   1
  -9  -4 -12    1.10    1.60   1
  -9  -4 -11    9.18    2.48   1
  -9  -4 -11    9.30    2.50   1
  -9  -4 -10   14.36    2.80   1
  -9  -4 -10   16.97    3.63   1
  -9  -4  -9    0.00    1.00   1
  -9  -4  -9   -1.30    2.19   1
  -9  -4  -8   76.04    4.88   1
  -9  -4  -8   69.72    5.18   1
  -9  -4  -7   13.62    2.73   1
  -9  -4  -7   13.91    2.31   1
  -9  -4  -6   13.03    2.09   1
  -9  -4  -6   20.70    4.00   1
  -9  -4  -5    7.08    2.02   1
  -9  -4  -5   -1.49    3.39   1
  -9  -4  -4   69.22    4.83   1
  -9  -4  -4   76.74    5.78   1
  -9  -4  -3   22.56    4.47   1
  -9  -4  -3   18.06    2.72   1
  -9  -4  -2  181.71   10.78   1
  -9  -4  -2  175.03    9.00   1
  -9  -4  -1    4.88    3.18   1
  -9  -4  -1   -2.69    2.30   1
  -9  -4   0   24.30    3.25   1
  -9  -4   0   20.61    4.99   1
  -9  -4   1   10.89    5.48   1
  -9  -4   1   19.01    3.14   1
  -9  -4   2   55.06    5.94   1
  -9  -4   2   49.84    5.65   1
  -9  -4   3   22.66    3.90   1
  -9  -4   3   21.16    4.60   1
  -9  -4   4   -3.50    3.40   1
  -9  -4   4   -8.88    5.60   1
  -9  -4   5   12.11    4.52   1
  -9  -3 -15    0.40    2.78   1
  -9  -3 -14  142.32    9.78   1
  -9  -3 -13   56.85    5.28   1
  -9  -3 -12  102.01    7.47   1
  -9  -3 -12   97.81    6.13   1
  -9  -3 -11  158.00    8.80   1
  -9  -3 -11  165.38   10.03   1
  -9  -3 -10   17.47    2.01   1
  -9  -3 -10   16.16    2.97   1
  -9  -3  -9   52.27    3.47   1
  -9  -3  -9   46.10    4.35   1
  -9  -3  -8  177.42    9.32   1
  -9  -3  -8  176.09    8.23   1
  -9  -3  -7   46.10    4.62   1
  -9  -3  -7   38.94    3.00   1
  -9  -3  -6   33.64    3.83   1
  -9  -3  -6   30.36    2.64   1
  -9  -3  -5   13.91    2.31   1
  -9  -3  -5   10.18    3.13   1
  -9  -3  -4   35.16    3.20   1
  -9  -3  -4   36.48    4.95   1
  -9  -3  -3   31.92    3.95   1
  -9  -3  -3   29.38    3.25   1
  -9  -3  -2  148.60    8.29   1
  -9  -3  -2  129.73    7.52   1
  -9  -3  -1   16.00    3.20   1
  -9  -3  -1    9.12    3.20   1
  -9  -3   0   22.09    3.01   1
  -9  -3   0   23.14    4.04   1
  -9  -3   1    7.29    2.48   1
  -9  -3   1    1.90    3.51   1
  -9  -3   2    1.00    3.40   1
  -9  -3   2    0.10    2.43   1
  -9  -3   3    8.82    5.29   1
  -9  -3   4   -0.50    3.82   1
  -9  -3   5   -6.40    4.00   1
  -9  -3   6   -2.50    3.98   1
  -9  -2 -15   39.19    4.38   1
  -9  -2 -14  201.07   13.33   1
  -9  -2 -13  248.06   14.49   1
  -9  -2 -12  284.60   15.52   1
  -9  -2 -11   26.94    3.74   1
  -9  -2 -10  921.73   35.22   1
  -9  -2  -9   25.91    2.04   1
  -9  -2  -9   27.88    3.70   1
  -9  -2  -8 1053.65   35.71   1
  -9  -2  -8 1062.76   43.03   1
  -9  -2  -7   -6.00    3.72   1
  -9  -2  -7   -0.71    1.11   1
  -9  -2  -6    2.19    1.30   1
  -9  -2  -6   -1.80    2.71   1
  -9  -2  -5    8.01    2.77   1
  -9  -2  -5    6.81    1.20   1
  -9  -2  -4   28.62    3.85   1
  -9  -2  -4   32.60    2.40   1
  -9  -2  -3   23.91    4.40   1
  -9  -2  -3   22.18    2.07   1
  -9  -2  -2   -0.30    2.01   1
  -9  -2  -2    0.40    2.68   1
  -9  -2  -1   24.60    3.67   1
  -9  -2  -1   19.62    2.48   1
  -9  -2   0   -1.80    1.69   1
  -9  -2   0    0.10    3.14   1
  -9  -2   1    2.10    1.80   1
  -9  -2   1    1.59    3.10   1
  -9  -2   2   69.89    6.35   1
  -9  -2   3   10.30    3.98   1
  -9  -2   4   -1.90    3.81   1
  -9  -2   5    1.30    3.90   1
  -9  -2   6   21.90    5.24   1
  -9  -1 -15   12.89    3.81   1
  -9  -1 -14   30.14    3.95   1
  -9  -1 -13    7.02    3.71   1
  -9  -1 -12   88.55    6.78   1
  -9  -1 -11    9.49    3.02   1
  -9  -1 -10   14.59    4.20   1
  -9  -1  -9  119.90    7.66   1
  -9  -1  -8   91.97    6.33   1
  -9  -1  -7   82.26    5.80   1
  -9  -1  -6  208.22   10.97   1
  -9  -1  -5   68.06    5.94   1
  -9  -1  -5   58.68    2.76   1
  -9  -1  -4   11.49    1.29   1
  -9  -1  -4   10.37    3.22   1
  -9  -1  -3   25.00    5.00   1
  -9  -1  -3   28.84    2.26   1
  -9  -1  -2    0.90    1.10   1
  -9  -1  -2   -1.39    2.69   1
  -9  -1  -1    4.71    3.08   1
  -9  -1  -1    5.38    1.90   1
  -9  -1   0   42.25    5.72   1
  -9  -1   0   37.95    3.33   1
  -9  -1   1   -0.30    2.41   1
  -9  -1   1   -8.12    4.39   1
  -9  -1   2   21.16    5.70   1
  -9  -1   3   -2.31    3.40   1
  -9  -1   4   12.11    4.18   1
  -9  -1   5    6.20    3.98   1
  -9  -1   6   21.34    5.17   1
  -9  -1   6   18.32    4.02   1
  -9  -1   7   95.65   10.95   1
  -9  -1   7  106.50    8.46   1
  -9   0 -15    0.10    2.84   1
  -9   0 -14   25.81    4.78   1
  -9   0 -13   30.25    3.85   1
  -9   0 -12   65.77    6.00   1
  -9   0 -11    9.49    3.20   1
  -9   0 -10   15.37    3.06   1
  -9   0  -9    1.80    2.71   1
  -9   0  -8   23.52    3.59   1
  -9   0  -7   -3.31    2.69   1
  -9   0  -6   33.18    4.26   1
  -9   0  -5   33.99    4.78   1
  -9   0  -4    2.89    2.69   1
  -9   0  -3   28.73    1.61   1
  -9   0  -3   31.36    1.57   1
  -9   0  -3   34.69    4.24   1
  -9   0  -2    5.62    3.08   1
  -9   0  -2    3.10    0.99   1
  -9   0  -2    3.39    0.99   1
  -9   0  -1   -0.59    1.29   1
  -9   0  -1    0.30    1.31   1
  -9   0  -1    5.52    4.42   1
  -9   0   0   -4.58    4.41   1
  -9   0   0   -1.21    1.50   1
  -9   0   0   -1.49    1.10   1
  -9   0   1    8.88    2.09   1
  -9   0   1    9.12    3.62   1
  -9   0   2    1.99    2.28   1
  -9   0   2   -3.80    4.91   1
  -9   0   3  132.25    8.05   1
  -9   0   3  137.12   10.07   1
  -9   0   4  137.36   10.78   1
  -9   0   4  138.53    8.95   1
  -9   0   5  162.31   12.23   1
  -9   0   5  171.09   10.73   1
  -9   0   6   16.56    4.48   1
  -9   0   6   10.11    6.49   1
  -9   0   7    0.30    4.42   1
  -9   0   7    5.90    3.11   1
  -9   1 -14    6.00    3.09   1
  -9   1 -13    2.19    2.78   1
  -9   1 -12   25.70    3.95   1
  -9   1 -11   43.96    5.17   1
  -9   1 -10   -0.10    2.73   1
  -9   1  -9   -1.49    3.10   1
  -9   1  -8    9.99    2.97   1
  -9   1  -7   22.66    4.57   1
  -9   1  -6   47.89    4.57   1
  -9   1  -5   13.18    3.41   1
  -9   1  -4   50.27    5.81   1
  -9   1  -3   50.55    4.83   1
  -9   1  -2  287.30   15.26   1
  -9   1  -1    3.61    0.91   1
  -9   1  -1    3.88    1.10   1
  -9   1  -1    4.28    4.51   1
  -9   1   0   23.81    1.95   1
  -9   1   0   22.09    4.04   1
  -9   1   0   26.42    2.16   1
  -9   1   1   10.37    1.80   1
  -9   1   1    3.61    3.19   1
  -9   1   2   11.22    2.21   1
  -9   1   2   10.63    3.91   1
  -9   1   3   62.57    4.75   1
  -9   1   3   70.06    7.37   1
  -9   1   4   81.18    7.39   1
  -9   1   4   86.30    5.76   1
  -9   1   5   36.72    3.88   1
  -9   1   5   39.31    6.90   1
  -9   1   6    3.10    5.81   1
  -9   1   6   -2.50    2.59   1
  -9   1   7   66.42    7.50   1
  -9   1   7   75.00    6.24   1
  -9   2 -14    1.49    3.49   1
  -9   2 -13    9.30    3.78   1
  -9   2 -12   14.90    3.78   1
  -9   2 -11    5.02    3.32   1
  -9   2 -10   24.70    5.37   1
  -9   2  -9    6.71    4.51   1
  -9   2  -8   35.64    4.66   1
  -9   2  -7  128.37    8.61   1
  -9   2  -6   84.27    6.98   1
  -9   2  -5   29.81    3.93   1
  -9   2  -4    3.61    4.22   1
  -9   2  -3   -0.20    3.01   1
  -9   2  -2    3.20    3.11   1
  -9   2  -1   13.03    4.84   1
  -9   2   0   18.84    1.48   1
  -9   2   0   21.07    1.74   1
  -9   2   0   17.31    5.41   1
  -9   2   1   21.16    3.96   1
  -9   2   1   24.40    2.17   1
  -9   2   2    3.10    1.90   1
  -9   2   2    4.00    3.80   1
  -9   2   3   19.54    5.75   1
  -9   2   3   17.31    2.16   1
  -9   2   4   10.82    5.40   1
  -9   2   4   10.18    2.11   1
  -9   2   5    3.50    2.92   1
  -9   2   5    3.39    3.97   1
  -9   2   6   -1.39    2.19   1
  -9   2   6   -0.79    3.99   1
  -9   2   7    0.20    2.72   1
  -9   3 -13   13.99    3.96   1
  -9   3 -12   77.26    7.56   1
  -9   3 -11   30.58    5.75   1
  -9   3 -10   -2.10    3.10   1
  -9   3  -9  104.24    8.58   1
  -9   3  -8   54.61    6.65   1
  -9   3  -7  109.20    8.57   1
  -9   3  -6   11.42    3.72   1
  -9   3  -5    8.82    3.33   1
  -9   3  -4   19.18    4.91   1
  -9   3  -3   -1.90    3.01   1
  -9   3  -2    1.69    3.30   1
  -9   3   1   28.41    5.97   1
  -9   3   1   28.41    2.13   1
  -9   3   2    0.90    5.21   1
  -9   3   2    0.20    1.61   1
  -9   3   3    0.79    1.39   1
  -9   3   3   -7.18    5.68   1
  -9   3   4   15.60    4.66   1
  -9   3   4    8.41    2.61   1
  -9   3   5    5.20    4.29   1
  -9   3   5    7.18    2.30   1
  -9   3   6   17.72    3.87   1
  -9   3   6   26.94    7.06   1
  -9   4 -12   50.84    7.27   1
  -9   4 -11    3.88    3.70   1
  -9   4 -10   19.89    4.46   1
  -9   4  -9    7.08    5.69   1
  -9   4  -8    3.20    3.40   1
  -9   4  -7   -9.80    4.88   1
  -9   4  -6   71.06    6.91   1
  -9   4  -5    5.20    3.69   1
  -9   4  -4    3.88    3.59   1
  -9   4  -3   40.32    5.21   1
  -9   4  -2   11.90    3.80   1
  -9   4  -1   31.02    5.01   1
  -9   4   1   25.81    6.10   1
  -9   4   1   18.92    1.57   1
  -9   4   2    1.10    1.41   1
  -9   4   2    0.30    5.22   1
  -9   4   3   -3.31    1.20   1
  -9   4   3   -0.10    3.85   1
  -9   4   4   -4.41    4.12   1
  -9   4   4    4.00    2.28   1
  -9   4   5    1.69    4.50   1
  -9   4   5    2.89    2.21   1
  -9   5 -10    3.10    5.60   1
  -9   5  -9    1.90    4.20   1
  -9   5  -8   -4.08    4.20   1
  -9   5  -7    8.01    4.41   1
  -9   5  -6    5.11    3.89   1
  -9   5  -5    8.29    5.70   1
  -9   5  -4   93.12    8.68   1
  -9   5  -3   61.00    6.72   1
  -9   5  -2   41.86    5.82   1
  -9   5  -1   17.14    5.71   1
  -9   5   0    1.99    3.89   1
  -9   5   1   42.51    6.00   1
  -9   5   2   35.52    5.84   1
  -9   5   3    2.79    4.17   1
  -9   5   4   -1.59    4.28   1
  -9   6  -7    1.90    4.00   1
  -9   6  -6    9.12    4.71   1
  -9   6  -5   -1.69    5.69   1
  -9   6  -4   15.29    4.93   1
  -9   6  -3   39.44    6.15   1
  -9   6  -2  344.84   21.54   1
  -9   6  -1  122.32   10.18   1
  -9   6   0   91.78    8.81   1
  -9   6   1   28.30    5.32   1
  -9   6   2   13.76    5.57   1
  -8  -9  -7    2.59    2.51   1
  -8  -9  -6   14.98    2.71   1
  -8  -9  -5    2.10    3.31   1
  -8  -9  -4   67.73    6.09   1
  -8  -9  -3  103.63    8.14   1
  -8  -9  -2   33.99    4.78   1
  -8  -8 -12    7.62    3.59   1
  -8  -8 -11   15.13    4.12   1
  -8  -8 -10    8.53    3.39   1
  -8  -8  -9    4.58    3.21   1
  -8  -8  -9    1.30    2.01   1
  -8  -8  -8    8.58    1.88   1
  -8  -8  -8   10.63    3.78   1
  -8  -8  -7    3.88    3.31   1
  -8  -8  -7    5.52    2.59   1
  -8  -8  -6   -2.40    4.59   1
  -8  -8  -6    1.99    2.09   1
  -8  -8  -5    0.71    3.11   1
  -8  -8  -5    9.80    4.57   1
  -8  -8  -4    7.51    3.51   1
  -8  -8  -4    8.41    3.60   1
  -8  -8  -3   90.25    6.65   1
  -8  -8  -3   82.81    7.46   1
  -8  -8  -2  109.41    9.20   1
  -8  -8  -2  108.99    8.35   1
  -8  -8  -1  351.19   20.61   1
  -8  -8   0   94.28    8.35   1
  -8  -8   1   -3.10    5.21   1
  -8  -8   2    1.69    3.69   1
  -8  -7 -14   19.71    5.06   1
  -8  -7 -13   49.14    6.17   1
  -8  -7 -12   60.37    6.06   1
  -8  -7 -11    5.71    1.63   1
  -8  -7 -11    3.39    2.91   1
  -8  -7 -10  171.61   11.00   1
  -8  -7 -10  181.98    9.98   1
  -8  -7  -9   83.54    6.95   1
  -8  -7  -9   87.80    5.62   1
  -8  -7  -8  122.77    8.20   1
  -8  -7  -8  105.68    7.40   1
  -8  -7  -7   30.69    4.43   1
  -8  -7  -7   25.40    3.43   1
  -8  -7  -6   39.82    3.91   1
  -8  -7  -6   39.44    4.40   1
  -8  -7  -5   -1.49    2.98   1
  -8  -7  -5    2.99    2.91   1
  -8  -7  -4    2.99    3.08   1
  -8  -7  -4    4.41    3.40   1
  -8  -7  -3    4.20    3.12   1
  -8  -7  -3    0.71    2.40   1
  -8  -7  -2   10.89    4.29   1
  -8  -7  -2    8.58    4.28   1
  -8  -7  -1    3.69    3.11   1
  -8  -7  -1    3.69    4.61   1
  -8  -7   0    3.61    3.00   1
  -8  -7   0   -1.00    2.90   1
  -8  -7   1   20.52    4.98   1
  -8  -7   1    8.29    4.90   1
  -8  -7   2    2.89    3.40   1
  -8  -7   3   -1.30    3.69   1
  -8  -7   4   12.67    6.27   1
  -8  -6 -15    7.40    3.48   1
  -8  -6 -14    4.41    3.02   1
  -8  -6 -13   -3.69    2.30   1
  -8  -6 -13    1.30    1.21   1
  -8  -6 -12   42.64    3.13   1
  -8  -6 -12   36.72    4.24   1
  -8  -6 -11    3.69    1.80   1
  -8  -6 -11    5.62    3.32   1
  -8  -6 -10  160.53    8.11   1
  -8  -6 -10  156.75    9.01   1
  -8  -6  -9   18.84    2.69   1
  -8  -6  -9   16.81    3.69   1
  -8  -6  -8   30.03    3.51   1
  -8  -6  -8   33.18    3.00   1
  -8  -6  -7    5.81    2.02   1
  -8  -6  -7    2.50    2.31   1
  -8  -6  -6   17.72    3.28   1
  -8  -6  -6   17.14    3.64   1
  -8  -6  -5   10.63    2.61   1
  -8  -6  -5    4.28    2.28   1
  -8  -6  -4   -0.71    2.20   1
  -8  -6  -4    1.10    2.10   1
  -8  -6  -3   14.59    3.67   1
  -8  -6  -3   23.04    3.74   1
  -8  -6  -2    1.10    2.60   1
  -8  -6  -2    4.41    3.49   1
  -8  -6  -1   15.52    4.02   1
  -8  -6  -1   15.92    4.23   1
  -8  -6   0   19.27    3.69   1
  -8  -6   0   15.21    4.52   1
  -8  -6   1    8.29    3.23   1
  -8  -6   1   11.42    4.60   1
  -8  -6   2    1.39    3.19   1
  -8  -6   2    7.67    3.49   1
  -8  -6   3   32.38    5.12   1
  -8  -6   3   24.40    5.53   1
  -8  -6   4  106.50    9.29   1
  -8  -6   5   22.09    4.89   1
  -8  -6   6   -2.89    4.39   1
  -8  -5 -16    5.90    2.72   1
  -8  -5 -15    6.92    3.63   1
  -8  -5 -14   96.63    7.08   1
  -8  -5 -13    1.90    1.60   1
  -8  -5 -13   -0.59    3.08   1
  -8  -5 -12    5.52    2.11   1
  -8  -5 -12    4.20    1.52   1
  -8  -5 -11    4.08    2.79   1
  -8  -5 -11    5.52    2.11   1
  -8  -5 -10   33.76    3.83   1
  -8  -5 -10   28.52    2.78   1
  -8  -5  -9   33.06    3.45   1
  -8  -5  -9   37.33    3.30   1
  -8  -5  -8   12.60    2.98   1
  -8  -5  -8   10.82    2.30   1
  -8  -5  -7    3.88    2.40   1
  -8  -5  -7   -0.40    2.49   1
  -8  -5  -6    0.50    1.80   1
  -8  -5  -6    4.41    2.18   1
  -8  -5  -5    1.21    2.00   1
  -8  -5  -5    3.50    2.81   1
  -8  -5  -4    5.02    3.09   1
  -8  -5  -4    4.88    3.18   1
  -8  -5  -3    3.50    2.51   1
  -8  -5  -3    2.89    2.01   1
  -8  -5  -2   32.83    3.32   1
  -8  -5  -2   29.27    3.79   1
  -8  -5  -1   38.69    3.98   1
  -8  -5  -1   41.34    4.50   1
  -8  -5   0   29.05    4.31   1
  -8  -5   0   24.50    4.16   1
  -8  -5   1    8.12    2.91   1
  -8  -5   1    9.00    3.30   1
  -8  -5   2   50.55    4.83   1
  -8  -5   2   46.24    4.76   1
  -8  -5   3   28.30    4.36   1
  -8  -5   3   23.81    3.90   1
  -8  -5   4   -0.10    3.14   1
  -8  -5   4   -2.89    4.90   1
  -8  -5   5    8.01    4.02   1
  -8  -5   6    6.60    4.32   1
  -8  -5   7   69.56    8.17   1
  -8  -4 -15    6.81    2.30   1
  -8  -4 -14    1.99    1.89   1
  -8  -4 -14    2.50    2.81   1
  -8  -4 -13   72.08    5.26   1
  -8  -4 -13   67.73    5.10   1
  -8  -4 -12   -0.10    1.72   1
  -8  -4 -12    3.88    1.50   1
  -8  -4 -11    0.00    1.00   1
  -8  -4 -11   -3.61    2.01   1
  -8  -4 -10   11.49    2.58   1
  -8  -4 -10   13.32    2.19   1
  -8  -4  -9  138.30    7.06   1
  -8  -4  -9  124.10    6.46   1
  -8  -4  -8   -2.10    1.39   1
  -8  -4  -8    3.88    2.60   1
  -8  -4  -7    0.50    1.80   1
  -8  -4  -7    1.10    1.51   1
  -8  -4  -6   22.18    3.20   1
  -8  -4  -6   20.88    2.19   1
  -8  -4  -5    1.30    2.39   1
  -8  -4  -5    1.30    2.01   1
  -8  -4  -4  163.33    7.92   1
  -8  -4  -4  146.65    8.23   1
  -8  -4  -3    9.49    3.57   1
  -8  -4  -3   11.83    2.82   1
  -8  -4  -2  227.71   11.17   1
  -8  -4  -2  225.90   11.42   1
  -8  -4  -1   23.81    3.61   1
  -8  -4  -1   43.16    5.12   1
  -8  -4   0   -3.10    2.99   1
  -8  -4   0   -2.99    2.80   1
  -8  -4   1   13.91    3.58   1
  -8  -4   1    9.99    3.22   1
  -8  -4   2   16.48    2.76   1
  -8  -4   2   18.66    3.63   1
  -8  -4   3   14.29    4.61   1
  -8  -4   4    5.81    3.33   1
  -8  -4   5   -2.40    5.11   1
  -8  -4   6   17.47    5.10   1
  -8  -4   7   31.02    5.24   1
  -8  -4   8    4.58    6.29   1
  -8  -3 -14    3.20    1.72   1
  -8  -3 -13   38.94    3.74   1
  -8  -3 -13   42.38    3.52   1
  -8  -3 -12    3.20    1.61   1
  -8  -3 -12    4.28    1.78   1
  -8  -3 -11    8.70    2.30   1
  -8  -3 -11    7.29    1.89   1
  -8  -3 -10  103.02    5.48   1
  -8  -3 -10  103.43    6.31   1
  -8  -3  -9  271.26   12.19   1
  -8  -3  -9  267.98   12.44   1
  -8  -3  -8    5.81    1.88   1
  -8  -3  -8    7.67    2.22   1
  -8  -3  -7  139.71    6.38   1
  -8  -3  -7  134.10    7.41   1
  -8  -3  -6  140.19    6.63   1
  -8  -3  -6  133.40    7.16   1
  -8  -3  -5   19.71    2.13   1
  -8  -3  -5   19.36    2.90   1
  -8  -3  -4    8.01    2.38   1
  -8  -3  -4    3.20    1.61   1
  -8  -3  -3   21.62    3.16   1
  -8  -3  -3   22.00    2.81   1
  -8  -3  -2    2.59    2.38   1
  -8  -3  -2    5.81    3.71   1
  -8  -3  -1   27.88    3.06   1
  -8  -3  -1   38.44    3.84   1
  -8  -3   0   20.43    3.34   1
  -8  -3   0   17.22    2.49   1
  -8  -3   1  115.35    7.09   1
  -8  -3   1  117.51    7.15   1
  -8  -3   2    4.49    3.31   1
  -8  -3   3  131.33    8.48   1
  -8  -3   4   -1.59    4.59   1
  -8  -3   5   -0.20    3.52   1
  -8  -3   6    0.59    4.87   1
  -8  -3   7   -0.79    3.68   1
  -8  -3   8   -1.90    3.62   1
  -8  -3   9  -10.69    6.02   1
  -8  -2 -14    4.41    2.81   1
  -8  -2 -13   -0.59    2.68   1
  -8  -2 -12  463.11   21.09   1
  -8  -2 -11  524.87   22.91   1
  -8  -2 -10   51.41    3.01   1
  -8  -2 -10   43.56    3.70   1
  -8  -2  -9 1950.99   69.79   1
  -8  -2  -9 1919.32   63.09   1
  -8  -2  -8  712.36   28.29   1
  -8  -2  -8  703.84   24.94   1
  -8  -2  -7  389.67   16.98   1
  -8  -2  -7  354.95   14.70   1
  -8  -2  -6   11.97    1.52   1
  -8  -2  -6   13.62    2.88   1
  -8  -2  -5 1243.27   49.36   1
  -8  -2  -5 1259.54   43.30   1
  -8  -2  -4 1407.00   54.76   1
  -8  -2  -4 1479.17   48.46   1
  -8  -2  -3  420.66   17.23   1
  -8  -2  -3  439.74   19.29   1
  -8  -2  -2  138.30    7.76   1
  -8  -2  -2  123.21    6.22   1
  -8  -2  -1   23.04    3.36   1
  -8  -2  -1   26.52    2.37   1
  -8  -2   0   76.04    5.23   1
  -8  -2   0   65.12    4.20   1
  -8  -2   1   34.11    4.32   1
  -8  -2   2   54.02    5.00   1
  -8  -2   3   86.12    6.31   1
  -8  -2   4   -1.59    3.38   1
  -8  -2   5   19.89    5.08   1
  -8  -2   6    3.10    3.70   1
  -8  -2   7   21.53    5.94   1
  -8  -2   8   -1.39    3.68   1
  -8  -2   9   -1.21    4.31   1
  -8  -1 -14   15.92    2.71   1
  -8  -1 -13   95.06    6.05   1
  -8  -1 -12    2.50    2.91   1
  -8  -1 -11  124.77    7.15   1
  -8  -1 -10  102.62    6.28   1
  -8  -1  -9 1384.58   51.35   1
  -8  -1  -8   36.84    4.37   1
  -8  -1  -7   14.82    2.62   1
  -8  -1  -7   12.39    0.99   1
  -8  -1  -6  218.74   10.94   1
  -8  -1  -6  216.38    8.24   1
  -8  -1  -5   53.88    4.55   1
  -8  -1  -5   67.08    3.11   1
  -8  -1  -4   23.43    3.48   1
  -8  -1  -4   29.70    1.85   1
  -8  -1  -3   -0.40    1.20   1
  -8  -1  -3    0.79    2.39   1
  -8  -1  -2   21.44    2.04   1
  -8  -1  -2    7.08    3.88   1
  -8  -1  -1  184.42    9.23   1
  -8  -1  -1  162.31    7.39   1
  -8  -1   0    2.31    2.80   1
  -8  -1   0    1.10    2.10   1
  -8  -1   1    9.18    3.27   1
  -8  -1   2   -2.59    4.09   1
  -8  -1   3  239.32   12.38   1
  -8  -1   4  305.55   16.08   1
  -8  -1   5  435.56   21.29   1
  -8  -1   6  161.80   10.43   1
  -8  -1   7  102.82    8.72   1
  -8  -1   8    0.79    5.07   1
  -8  -1   9   -5.11    5.79   1
  -8  -1   9   -1.21    3.32   1
  -8  -1  10    5.11    3.89   1
  -8   0 -14    1.99    2.28   1
  -8   0 -13   38.44    4.34   1
  -8   0 -12    7.02    2.38   1
  -8   0 -11   18.84    3.04   1
  -8   0 -10    7.08    3.30   1
  -8   0  -9   -0.50    2.22   1
  -8   0  -8  119.90    6.57   1
  -8   0  -7   98.01    5.94   1
  -8   0  -6   14.98    2.79   1
  -8   0  -5   -1.10    2.31   1
  -8   0  -4   26.83    3.21   1
  -8   0  -3   52.13    2.45   1
  -8   0  -3   50.27    2.55   1
  -8   0  -3   47.06    4.94   1
  -8   0  -2   11.49    2.78   1
  -8   0  -2    9.30    1.28   1
  -8   0  -2   10.37    1.29   1
  -8   0  -1   53.44    4.53   1
  -8   0  -1   54.02    2.79   1
  -8   0   0   58.06    4.88   1
  -8   0   1    6.00    3.09   1
  -8   0   2    1.49    2.78   1
  -8   0   3   37.70    4.30   1
  -8   0   3   35.52    3.34   1
  -8   0   4    0.10    3.44   1
  -8   0   4    3.69    2.61   1
  -8   0   5   38.81    3.61   1
  -8   0   5   39.94    5.18   1
  -8   0   6   72.42    7.15   1
  -8   0   6   77.26    5.63   1
  -8   0   7   96.04    8.04   1
  -8   0   7   95.45    7.03   1
  -8   0   8    5.20    5.79   1
  -8   0   8    3.31    4.22   1
  -8   0   9  105.88    9.06   1
  -8   0   9  104.45    7.97   1
  -8   0  10   86.68    7.82   1
  -8   0  10   67.90    7.75   1
  -8   1 -14    3.61    3.80   1
  -8   1 -13   83.54    6.40   1
  -8   1 -12   36.24    3.73   1
  -8   1 -11   24.80    3.29   1
  -8   1 -10   18.06    2.97   1
  -8   1  -9  138.53    8.00   1
  -8   1  -8  167.44    9.06   1
  -8   1  -7   64.96    5.16   1
  -8   1  -6   16.00    3.12   1
  -8   1  -5  124.32    6.69   1
  -8   1  -4   18.49    3.10   1
  -8   1  -3  147.14    8.25   1
  -8   1  -2   82.08    3.26   1
  -8   1  -2   77.62    5.64   1
  -8   1  -2   76.21    3.14   1
  -8   1  -1   53.14    3.06   1
  -8   1  -1   56.10    5.54   1
  -8   1  -1   53.44    2.63   1
  -8   1   0  164.61    9.49   1
  -8   1   0  162.05    6.62   1
  -8   1   1    3.20    1.50   1
  -8   1   1    8.01    3.11   1
  -8   1   2   38.44    4.59   1
  -8   1   2   52.56    3.34   1
  -8   1   3   36.00    4.44   1
  -8   1   3   32.15    2.84   1
  -8   1   4   69.39    6.16   1
  -8   1   4   71.57    5.08   1
  -8   1   5    2.59    3.19   1
  -8   1   5    0.50    1.90   1
  -8   1   6    2.10    4.90   1
  -8   1   6   -3.20    2.11   1
  -8   1   7   36.36    3.98   1
  -8   1   7   36.84    5.22   1
  -8   1   8   63.68    7.34   1
  -8   1   8   66.10    6.18   1
  -8   1   9   69.89    6.02   1
  -8   1   9   67.24    7.05   1
  -8   1  10   62.73    6.34   1
  -8   1  10   67.40    7.55   1
  -8   2 -14    2.31    2.71   1
  -8   2 -13    5.90    3.01   1
  -8   2 -12    3.69    2.80   1
  -8   2 -11    3.20    2.90   1
  -8   2 -10   17.47    3.51   1
  -8   2  -9   24.40    3.46   1
  -8   2  -8    0.10    3.74   1
  -8   2  -7   11.83    3.92   1
  -8   2  -6    2.31    2.61   1
  -8   2  -5   -1.30    2.51   1
  -8   2  -4    2.69    2.59   1
  -8   2  -3  190.16    9.93   1
  -8   2  -2   33.76    4.07   1
  -8   2  -1  191.82    7.48   1
  -8   2  -1  207.07    7.20   1
  -8   2  -1  192.38   10.82   1
  -8   2   0    7.18    4.18   1
  -8   2   0    0.30    1.00   1
  -8   2   1   -1.80    2.89   1
  -8   2   1   -0.40    1.30   1
  -8   2   2    0.30    1.21   1
  -8   2   2    1.99    3.10   1
  -8   2   3    0.00    1.00   1
  -8   2   3    1.90    1.90   1
  -8   2   4   43.96    3.58   1
  -8   2   4   37.82    4.80   1
  -8   2   5    3.61    4.60   1
  -8   2   5    1.00    2.40   1
  -8   2   6   14.98    2.79   1
  -8   2   6   21.16    4.42   1
  -8   2   7   -5.62    3.51   1
  -8   2   7   -0.20    2.31   1
  -8   2   8   27.46    3.77   1
  -8   2   8   24.11    4.81   1
  -8   2   9    0.30    2.82   1
  -8   2   9    9.49    4.50   1
  -8   2  10    2.69    4.59   1
  -8   2  10    0.30    4.82   1
  -8   3 -14    9.49    3.57   1
  -8   3 -13    4.58    3.08   1
  -8   3 -12    6.00    4.12   1
  -8   3 -11  215.50   11.16   1
  -8   3 -10  126.79    8.11   1
  -8   3  -9   56.25    4.95   1
  -8   3  -8   37.33    4.03   1
  -8   3  -7  106.50    7.02   1
  -8   3  -6   10.82    4.21   1
  -8   3  -5    0.59    2.59   1
  -8   3  -4  169.26    9.63   1
  -8   3  -3  351.19   17.24   1
  -8   3  -2  315.06   15.62   1
  -8   3  -1   -1.90    2.90   1
  -8   3   0   -0.30    0.90   1
  -8   3   0   -0.20    3.22   1
  -8   3   1   43.96    2.78   1
  -8   3   2   65.29    3.88   1
  -8   3   3    3.88    2.09   1
  -8   3   4   15.92    2.23   1
  -8   3   5    1.21    3.41   1
  -8   3   5    3.39    1.80   1
  -8   3   6   42.12    5.58   1
  -8   3   6   51.55    4.74   1
  -8   3   7    3.31    2.29   1
  -8   3   7    8.58    5.57   1
  -8   3   8    9.61    4.22   1
  -8   3   8    9.80    3.88   1
  -8   3   9    9.12    4.23   1
  -8   3   9    1.49    5.78   1
  -8   4 -13    8.82    3.92   1
  -8   4 -12    9.92    4.98   1
  -8   4 -11    4.49    3.90   1
  -8   4 -10    5.62    3.41   1
  -8   4  -9   58.98    6.45   1
  -8   4  -8   97.02    6.70   1
  -8   4  -7    9.49    3.20   1
  -8   4  -6   16.48    4.63   1
  -8   4  -5   52.56    5.22   1
  -8   4  -4   21.72    4.85   1
  -8   4  -3    6.50    3.42   1
  -8   4  -2   -1.49    4.29   1
  -8   4  -1   47.89    4.98   1
  -8   4   0   12.67    3.49   1
  -8   4   0   16.40    1.22   1
  -8   4   1    6.60    3.08   1
  -8   4   1    8.18    1.32   1
  -8   4   2   -1.99    1.61   1
  -8   4   2   -0.71    3.01   1
  -8   4   3   -3.10    3.31   1
  -8   4   3    0.79    1.89   1
  -8   4   4  141.61    6.66   1
  -8   4   4  127.24    9.25   1
  -8   4   5   34.34    3.40   1
  -8   4   5   42.38    5.21   1
  -8   4   6   64.00    4.96   1
  -8   4   6   66.75    7.84   1
  -8   4   7   26.01    4.79   1
  -8   4   7   14.98    3.10   1
  -8   4   8   16.48    4.06   1
  -8   4   8   19.54    4.60   1
  -8   4   9   -1.00    2.60   1
  -8   4   9    2.40    4.31   1
  -8   5 -13  248.69   16.72   1
  -8   5 -12   16.08    4.33   1
  -8   5 -11    5.62    3.70   1
  -8   5 -10   61.00    7.34   1
  -8   5  -9   24.21    4.72   1
  -8   5  -8   30.25    5.83   1
  -8   5  -7   78.68    6.56   1
  -8   5  -6   47.89    5.95   1
  -8   5  -5   10.63    3.72   1
  -8   5  -4    2.99    4.60   1
  -8   5  -3   49.00    5.04   1
  -8   5  -2   25.81    4.06   1
  -8   5   1   -3.20    3.19   1
  -8   5   1    0.00    1.00   1
  -8   5   2    4.58    3.38   1
  -8   5   2    0.71    1.51   1
  -8   5   3    1.90    1.49   1
  -8   5   3    0.71    3.31   1
  -8   5   4    6.10    4.99   1
  -8   5   4   -2.59    2.09   1
  -8   5   5   17.89    3.30   1
  -8   5   5   19.98    5.81   1
  -8   5   6   77.44    7.39   1
  -8   5   6   74.30    5.86   1
  -8   5   7   -2.10    4.00   1
  -8   5   7    0.71    2.50   1
  -8   5   8    0.79    5.57   1
  -8   5   8    5.20    2.92   1
  -8   6 -11   -3.69    5.49   1
  -8   6 -10   28.94    5.49   1
  -8   6  -9   -9.30    5.43   1
  -8   6  -8   -1.90    3.62   1
  -8   6  -7   -0.50    5.03   1
  -8   6  -6    8.12    3.82   1
  -8   6  -5    5.29    4.00   1
  -8   6  -4    6.71    5.18   1
  -8   6  -3   11.22    3.68   1
  -8   6  -2   34.69    4.95   1
  -8   6  -1   18.23    4.44   1
  -8   6   0   67.08    6.39   1
  -8   6   1    1.69    1.20   1
  -8   6   1   -4.58    3.51   1
  -8   6   2   11.22    2.01   1
  -8   6   3   11.63    2.11   1
  -8   6   3   15.52    4.18   1
  -8   6   4   31.58    3.60   1
  -8   6   4   29.38    4.77   1
  -8   6   5    4.41    3.61   1
  -8   6   5   11.09    2.60   1
  -8   6   6   10.30    3.21   1
  -8   6   6   14.90    5.33   1
  -8   6   7    5.71    4.30   1
  -8   7  -9   -1.49    4.07   1
  -8   7  -8    2.59    4.19   1
  -8   7  -7   14.59    4.43   1
  -8   7  -6   49.70    6.20   1
  -8   7  -5   -3.39    3.68   1
  -8   7  -4   44.36    6.93   1
  -8   7  -3    0.30    3.92   1
  -8   7  -2    0.10    3.64   1
  -8   7  -1    5.20    4.01   1
  -8   7   0    0.50    3.62   1
  -8   7   1   68.23    4.96   1
  -8   7   1   80.28    7.53   1
  -8   7   2   -5.52    3.71   1
  -8   7   2    1.59    1.18   1
  -8   7   3   10.30    4.30   1
  -8   7   3    7.62    2.59   1
  -8   7   4    3.31    3.71   1
  -8   7   4    7.29    2.70   1
  -8   7   5   -5.20    5.70   1
  -8   7   5   -0.50    2.91   1
  -8   8  -6   -4.08    4.08   1
  -8   8  -5   13.91    5.00   1
  -8   8  -3    3.31    4.30   1
  -8   8  -2  110.25    9.87   1
  -8   8  -1  127.69   10.85   1
  -8   8   0   97.22    8.48   1
  -8   8   1    0.90    4.20   1
  -8   8   2   14.06    6.07   1
  -7 -10  -7   32.95    3.56   1
  -7 -10  -6    3.31    2.51   1
  -7 -10  -5   17.64    2.77   1
  -7 -10  -4   29.16    3.46   1
  -7 -10  -3   -0.59    3.68   1
  -7 -10  -2    7.02    3.13   1
  -7 -10  -2    7.08    3.67   1
  -7 -10  -1   10.11    3.50   1
  -7 -10  -1    9.00    5.52   1
  -7  -9  -9    1.99    1.18   1
  -7  -9  -8   36.72    4.85   1
  -7  -9  -8   35.05    3.08   1
  -7  -9  -7    5.81    3.71   1
  -7  -9  -7   10.11    2.29   1
  -7  -9  -6  131.10    8.01   1
  -7  -9  -6  137.83    9.63   1
  -7  -9  -5  118.16    7.61   1
  -7  -9  -5  107.33    8.08   1
  -7  -9  -4  179.29   10.98   1
  -7  -9  -4  176.62   11.96   1
  -7  -9  -3   96.43    6.87   1
  -7  -9  -2   42.12    5.19   1
  -7  -9  -1    7.67    4.27   1
  -7  -9  -1    9.99    3.98   1
  -7  -9   0   15.68    4.20   1
  -7  -9   1   33.18    6.34   1
  -7  -9   2    2.79    3.91   1
  -7  -9   3   -6.40    6.02   1
  -7  -8 -13    4.08    3.60   1
  -7  -8 -12   10.69    3.60   1
  -7  -8 -11   40.32    4.70   1
  -7  -8 -10    1.21    2.82   1
  -7  -8 -10    0.90    0.80   1
  -7  -8  -9   18.32    3.68   1
  -7  -8  -9   21.44    2.13   1
  -7  -8  -8   11.70    1.98   1
  -7  -8  -8   16.97    3.63   1
  -7  -8  -7   -2.10    2.00   1
  -7  -8  -7    2.10    2.81   1
  -7  -8  -6   -0.10    2.33   1
  -7  -8  -6    2.50    2.91   1
  -7  -8  -5    1.59    3.00   1
  -7  -8  -5    0.00    1.00   1
  -7  -8  -4  462.25   20.21   1
  -7  -8  -4  480.49   22.80   1
  -7  -8  -3  558.38   25.05   1
  -7  -8  -3  593.41   23.87   1
  -7  -8  -2   78.68    6.92   1
  -7  -8  -2   86.12    6.12   1
  -7  -8  -1   43.96    5.04   1
  -7  -8  -1   58.68    5.36   1
  -7  -8   0    2.69    3.61   1
  -7  -8   0    0.79    4.68   1
  -7  -8   0    4.71    2.91   1
  -7  -8   1   -7.78    3.29   1
  -7  -8   1    0.00    1.00   1
  -7  -8   2    5.38    5.38   1
  -7  -8   3   12.18    3.98   1
  -7  -8   4    1.49    4.07   1
  -7  -8   5   -2.89    5.88   1
  -7  -7 -15    4.20    3.32   1
  -7  -7 -14   23.14    4.14   1
  -7  -7 -13    1.59    2.80   1
  -7  -7 -12   66.26    6.02   1
  -7  -7 -11    1.21    2.62   1
  -7  -7 -11    1.39    0.90   1
  -7  -7 -10  237.47   12.64   1
  -7  -7 -10  259.21    9.98   1
  -7  -7  -9    0.20    1.41   1
  -7  -7  -9    4.00    3.72   1
  -7  -7  -8   78.32    6.02   1
  -7  -7  -8   75.52    4.34   1
  -7  -7  -7   62.09    3.78   1
  -7  -7  -7   61.00    5.15   1
  -7  -7  -6  182.25    8.91   1
  -7  -7  -6  188.79   10.17   1
  -7  -7  -5   87.61    6.18   1
  -7  -7  -5   82.99    4.92   1
  -7  -7  -4  175.83    9.81   1
  -7  -7  -4  160.78    8.62   1
  -7  -7  -3   42.25    3.77   1
  -7  -7  -3   43.43    5.14   1
  -7  -7  -2    6.30    3.01   1
  -7  -7  -2    8.29    3.40   1
  -7  -7  -1    0.79    2.49   1
  -7  -7  -1    0.90    2.60   1
  -7  -7   0    1.80    2.79   1
  -7  -7   0    2.31    2.61   1
  -7  -7   1    9.12    3.38   1
  -7  -7   1   16.16    3.86   1
  -7  -7   1   11.49    3.19   1
  -7  -7   2   -0.40    4.18   1
  -7  -7   2   -6.92    3.31   1
  -7  -7   3   15.21    4.13   1
  -7  -7   3    7.51    3.51   1
  -7  -7   4   -4.28    3.89   1
  -7  -7   5    0.90    3.91   1
  -7  -7   6   12.11    4.32   1
  -7  -7   7    6.00    5.88   1
  -7  -6 -17   23.91    4.30   1
  -7  -6 -16   14.21    3.47   1
  -7  -6 -15   12.11    3.27   1
  -7  -6 -14    0.40    2.49   1
  -7  -6 -13   10.37    2.70   1
  -7  -6 -12    9.99    3.60   1
  -7  -6 -12   18.92    1.48   1
  -7  -6 -11  114.49    7.06   1
  -7  -6 -11  113.64    5.54   1
  -7  -6 -10  340.03   13.28   1
  -7  -6 -10  323.64   15.47   1
  -7  -6  -9  132.02    7.12   1
  -7  -6  -9  127.92    5.88   1
  -7  -6  -8    7.67    2.38   1
  -7  -6  -8    6.50    1.89   1
  -7  -6  -7   64.48    4.98   1
  -7  -6  -7   53.44    3.95   1
  -7  -6  -6  496.84   18.28   1
  -7  -6  -6  465.26   20.28   1
  -7  -6  -5  109.41    6.28   1
  -7  -6  -5   99.60    5.79   1
  -7  -6  -4   81.18    5.23   1
  -7  -6  -4   84.09    5.14   1
  -7  -6  -3    2.10    2.41   1
  -7  -6  -3   -0.20    3.01   1
  -7  -6  -2  167.96    8.81   1
  -7  -6  -2  156.25    8.75   1
  -7  -6  -1    7.18    2.57   1
  -7  -6  -1    1.99    3.50   1
  -7  -6   0    7.51    2.90   1
  -7  -6   0   10.82    4.08   1
  -7  -6   1   31.36    4.03   1
  -7  -6   1   32.72    4.92   1
  -7  -6   2   -2.31    2.80   1
  -7  -6   2   -1.80    4.10   1
  -7  -6   2   -1.21    3.10   1
  -7  -6   3   15.13    4.51   1
  -7  -6   3   15.21    3.98   1
  -7  -6   3   26.52    3.91   1
  -7  -6   4   40.96    4.74   1
  -7  -6   4   30.03    4.16   1
  -7  -6   5   28.41    4.90   1
  -7  -6   6    6.92    5.79   1
  -7  -6   7   21.62    6.70   1
  -7  -6   8   -7.78    4.41   1
  -7  -5 -17    8.58    3.22   1
  -7  -5 -16   88.74    7.35   1
  -7  -5 -15   -4.08    2.30   1
  -7  -5 -14   12.82    2.79   1
  -7  -5 -13   11.22    2.48   1
  -7  -5 -12    5.38    3.02   1
  -7  -5 -12    0.79    1.30   1
  -7  -5 -11    5.11    1.40   1
  -7  -5 -11    6.81    2.30   1
  -7  -5 -10   16.97    2.88   1
  -7  -5 -10   19.01    2.09   1
  -7  -5  -9    1.90    1.90   1
  -7  -5  -9    7.62    1.60   1
  -7  -5  -8   15.52    2.60   1
  -7  -5  -8   11.97    1.87   1
  -7  -5  -7   24.21    2.56   1
  -7  -5  -7   22.00    2.72   1
  -7  -5  -6    2.99    2.70   1
  -7  -5  -6   -0.40    2.19   1
  -7  -5  -5  151.29    7.38   1
  -7  -5  -5  149.57    7.34   1
  -7  -5  -4    2.40    2.01   1
  -7  -5  -4    0.00    1.00   1
  -7  -5  -3   20.88    2.74   1
  -7  -5  -3   20.61    3.63   1
  -7  -5  -2   36.24    3.25   1
  -7  -5  -2   58.06    4.72   1
  -7  -5  -1    8.70    2.60   1
  -7  -5  -1    9.92    3.28   1
  -7  -5   0   -0.30    3.11   1
  -7  -5   0   -0.90    2.51   1
  -7  -5   1   -2.10    2.41   1
  -7  -5   1    3.80    2.69   1
  -7  -5   2   12.60    3.19   1
  -7  -5   2    9.18    2.73   1
  -7  -5   3   -0.59    2.79   1
  -7  -5   4   17.81    3.71   1
  -7  -5   4   10.69    3.47   1
  -7  -5   5   50.84    5.13   1
  -7  -5   5   57.46    5.46   1
  -7  -5   6   98.21    7.73   1
  -7  -5   6  102.01    8.28   1
  -7  -5   7    3.20    5.62   1
  -7  -5   7    3.69    3.99   1
  -7  -5   8   -0.71    3.91   1
  -7  -5   9   -1.69    4.08   1
  -7  -4 -15    2.10    2.29   1
  -7  -4 -14   -2.99    2.01   1
  -7  -4 -13    3.61    1.71   1
  -7  -4 -13    0.59    1.89   1
  -7  -4 -12    1.30    1.71   1
  -7  -4 -12   -1.21    2.42   1
  -7  -4 -11   33.76    2.56   1
  -7  -4 -11   36.84    3.40   1
  -7  -4 -10   24.21    2.46   1
  -7  -4 -10   26.01    2.55   1
  -7  -4  -9    3.80    1.60   1
  -7  -4  -9    5.29    1.98   1
  -7  -4  -8   46.65    3.28   1
  -7  -4  -8   48.58    3.35   1
  -7  -4  -7   -2.10    2.00   1
  -7  -4  -7   -2.31    2.10   1
  -7  -4  -6   37.95    3.20   1
  -7  -4  -6   33.18    3.23   1
  -7  -4  -5   11.42    2.23   1
  -7  -4  -5   13.99    2.09   1
  -7  -4  -4  984.70   33.89   1
  -7  -4  -4  943.72   36.86   1
  -7  -4  -3  319.34   13.22   1
  -7  -4  -3  317.91   13.19   1
  -7  -4  -2    6.71    3.21   1
  -7  -4  -2   13.47    2.28   1
  -7  -4  -1   -0.59    2.28   1
  -7  -4  -1   -3.61    2.70   1
  -7  -4   0    4.71    3.60   1
  -7  -4   0    4.80    2.10   1
  -7  -4   1   89.49    6.24   1
  -7  -4   1   87.80    5.62   1
  -7  -4   2   13.62    4.21   1
  -7  -4   3   -0.50    2.81   1
  -7  -4   4   20.79    3.56   1
  -7  -4   5    5.52    4.51   1
  -7  -4   6    4.41    3.49   1
  -7  -4   7    7.18    3.59   1
  -7  -4   8    3.31    3.71   1
  -7  -4   9   11.63    5.73   1
  -7  -4  10   -0.50    5.92   1
  -7  -3 -13   98.60    5.16   1
  -7  -3 -13   98.80    5.57   1
  -7  -3 -12   28.30    2.77   1
  -7  -3 -12   26.63    2.37   1
  -7  -3 -11   16.73    2.37   1
  -7  -3 -11   14.06    1.88   1
  -7  -3 -10    6.50    1.99   1
  -7  -3 -10    4.08    2.10   1
  -7  -3  -9   26.63    2.48   1
  -7  -3  -9   30.25    2.31   1
  -7  -3  -8    0.71    1.71   1
  -7  -3  -8    5.11    2.31   1
  -7  -3  -7   33.06    3.22   1
  -7  -3  -7   33.64    2.44   1
  -7  -3  -6    1.59    1.29   1
  -7  -3  -6    3.69    2.69   1
  -7  -3  -5   76.91    4.56   1
  -7  -3  -5   84.64    4.42   1
  -7  -3  -4  597.31   23.46   1
  -7  -3  -4  627.00   22.54   1
  -7  -3  -3   49.70    3.38   1
  -7  -3  -3   52.85    4.36   1
  -7  -3  -2  271.92   11.54   1
  -7  -3  -2  271.26   11.20   1
  -7  -3  -1    3.80    1.79   1
  -7  -3  -1   10.69    2.81   1
  -7  -3   0   75.69    5.57   1
  -7  -3   0   72.93    4.78   1
  -7  -3   1    8.58    3.98   1
  -7  -3   2   51.70    5.46   1
  -7  -3   3   11.02    4.12   1
  -7  -3   4    6.60    2.98   1
  -7  -3   5    2.40    3.01   1
  -7  -3   6   92.93    6.75   1
  -7  -3   7  114.06    8.33   1
  -7  -3   8   17.47    4.26   1
  -7  -3   9    1.39    3.68   1
  -7  -3  10   42.12    5.97   1
  -7  -3  11   18.40    5.06   1
  -7  -2 -13   28.73    2.68   1
  -7  -2 -12   50.98    3.57   1
  -7  -2 -11  350.44   14.60   1
  -7  -2 -11  356.45   13.59   1
  -7  -2 -10  592.44   22.88   1
  -7  -2 -10  643.64   22.83   1
  -7  -2  -9  102.01    4.65   1
  -7  -2  -9  100.80    5.62   1
  -7  -2  -8    0.59    2.39   1
  -7  -2  -8    0.59    1.29   1
  -7  -2  -7    5.81    1.11   1
  -7  -2  -7    7.51    2.79   1
  -7  -2  -6    1.21    1.80   1
  -7  -2  -6    1.21    1.41   1
  -7  -2  -5  900.00   30.00   1
  -7  -2  -5  885.06   32.73   1
  -7  -2  -4  916.88   33.91   1
  -7  -2  -4  935.75   31.20   1
  -7  -2  -3 1841.27   64.36   1
  -7  -2  -3 1970.47   64.81   1
  -7  -2  -2  656.38   23.06   1
  -7  -2  -2  653.82   24.55   1
  -7  -2  -1  372.88   15.45   1
  -7  -2  -1  377.14   15.54   1
  -7  -2   0 2421.62   83.66   1
  -7  -2   0 2365.85   83.66   1
  -7  -2   1 1065.37   37.21   1
  -7  -2   2  514.84   20.87   1
  -7  -2   3   -5.52    4.09   1
  -7  -2   4   66.42    5.38   1
  -7  -2   5   -4.08    2.91   1
  -7  -2   6    8.01    4.53   1
  -7  -2   7   25.70    4.16   1
  -7  -2   8   -1.49    3.29   1
  -7  -2   9    0.71    5.22   1
  -7  -2  10   11.29    4.50   1
  -7  -2  11    2.10    4.09   1
  -7  -1 -14   88.55    5.27   1
  -7  -1 -13   22.56    3.23   1
  -7  -1 -12    6.30    2.71   1
  -7  -1 -11   64.16    4.65   1
  -7  -1 -10  378.69   15.96   1
  -7  -1  -9  763.97   28.75   1
  -7  -1  -8   24.90    2.69   1
  -7  -1  -8   23.04    1.54   1
  -7  -1  -7   99.00    3.98   1
  -7  -1  -7  101.81    5.25   1
  -7  -1  -6    1.49    0.90   1
  -7  -1  -6    3.20    2.00   1
  -7  -1  -5  825.41   29.30   1
  -7  -1  -5  877.34   30.80   1
  -7  -1  -4 1053.65   35.71   1
  -7  -1  -4 1066.02   37.87   1
  -7  -1  -3   78.50    5.14   1
  -7  -1  -3   89.49    4.16   1
  -7  -1  -2    5.02    1.70   1
  -7  -1  -2    4.08    3.68   1
  -7  -1  -1 1008.06   35.56   1
  -7  -1  -1 1006.79   37.44   1
  -7  -1   0  940.65   34.35   1
  -7  -1   1  171.87    8.13   1
  -7  -1   2  248.38   11.35   1
  -7  -1   4   51.12    4.86   1
  -7  -1   5  310.82   14.81   1
  -7  -1   6   90.44    7.42   1
  -7  -1   7   -5.11    3.21   1
  -7  -1   8   26.01    5.61   1
  -7  -1   9    6.60    3.70   1
  -7  -1  10    5.90    3.99   1
  -7  -1  11   33.99    5.25   1
  -7  -1  11   36.97    4.99   1
  -7  -1  12    3.61    4.60   1
  -7  -1  12    4.88    4.20   1
  -7   0 -14   92.35    5.77   1
  -7   0 -13   38.56    3.35   1
  -7   0 -12   37.82    3.44   1
  -7   0 -11  210.54    9.87   1
  -7   0 -10    3.20    1.90   1
  -7   0  -9   -1.30    2.80   1
  -7   0  -8    2.31    1.92   1
  -7   0  -7   99.40    5.98   1
  -7   0  -6  105.47    5.55   1
  -7   0  -5    1.10    2.20   1
  -7   0  -4    1.10    0.61   1
  -7   0  -4   -1.59    2.09   1
  -7   0  -3  275.89    9.97   1
  -7   0  -3  284.26   11.46   1
  -7   0  -2   74.13    3.27   1
  -7   0  -2   66.59    4.57   1
  -7   0  -1  116.86    4.97   1
  -7   0  -1  111.30    6.33   1
  -7   0   0   20.98    4.03   1
  -7   0   1    1.80    2.49   1
  -7   0   2   21.90    3.46   1
  -7   0   3   99.20    6.18   1
  -7   0   4   -3.69    2.80   1
  -7   0   5   35.05    4.03   1
  -7   0   6   19.54    4.51   1
  -7   0   7  123.88    8.01   1
  -7   0   7  130.19    7.30   1
  -7   0   8   17.89    3.30   1
  -7   0   8   19.71    5.06   1
  -7   0   9   -0.79    3.88   1
  -7   0   9    0.50    3.31   1
  -7   0  10   -0.59    2.99   1
  -7   0  10    1.99    3.38   1
  -7   0  11    9.99    3.60   1
  -7   0  11    7.67    4.10   1
  -7   0  12   -2.31    5.72   1
  -7   0  12    4.49    5.30   1
  -7   1 -13    1.39    2.29   1
  -7   1 -12   16.32    2.59   1
  -7   1 -11  129.50    7.51   1
  -7   1 -10    0.71    2.02   1
  -7   1  -9   37.45    3.43   1
  -7   1  -8    1.49    2.10   1
  -7   1  -7   11.02    3.12   1
  -7   1  -6   13.47    2.72   1
  -7   1  -5  410.87   16.62   1
  -7   1  -4  295.50   12.03   1
  -7   1  -3  184.69    8.70   1
  -7   1  -2  795.80   27.08   1
  -7   1  -2  847.97   29.70   1
  -7   1  -2  780.08   26.25   1
  -7   1  -1   15.68    3.17   1
  -7   1  -1   11.63    1.30   1
  -7   1   0   84.64    5.89   1
  -7   1   0   83.54    4.02   1
  -7   1   1   27.67    2.21   1
  -7   1   1   30.25    3.63   1
  -7   1   2   92.54    4.81   1
  -7   1   2   91.78    6.13   1
  -7   1   3   -0.79    1.39   1
  -7   1   3    1.69    3.90   1
  -7   1   4   37.58    3.07   1
  -7   1   5    2.10    1.80   1
  -7   1   6   27.04    3.43   1
  -7   1   6   24.90    4.09   1
  -7   1   7    1.21    1.91   1
  -7   1   7    1.39    3.09   1
  -7   1   8   19.89    3.21   1
  -7   1   8   19.10    4.11   1
  -7   1   9   42.25    5.20   1
  -7   1   9   46.79    5.06   1
  -7   1  10   10.11    3.12   1
  -7   1  10   14.06    3.97   1
  -7   1  11   15.29    5.16   1
  -7   1  11   12.60    4.69   1
  -7   1  12   -3.88    3.59   1
  -7   1  12    3.39    6.07   1
  -7   2 -13   35.64    4.06   1
  -7   2 -12    2.50    2.50   1
  -7   2 -11    7.78    2.79   1
  -7   2 -10    3.50    2.39   1
  -7   2  -9   17.31    3.83   1
  -7   2  -8    7.78    3.18   1
  -7   2  -7   55.50    4.92   1
  -7   2  -6    5.02    2.42   1
  -7   2  -5    5.20    2.42   1
  -7   2  -4   -0.79    3.38   1
  -7   2  -3  218.74    9.76   1
  -7   2  -2  189.34    9.08   1
  -7   2  -1   12.67    0.93   1
  -7   2  -1    9.61    2.73   1
  -7   2   0   54.46    2.80   1
  -7   2   0   52.13    4.48   1
  -7   2   1    7.78    3.79   1
  -7   2   1   11.63    1.57   1
  -7   2   2  125.22    7.39   1
  -7   2   2  122.10    5.75   1
  -7   2   3   86.68    6.14   1
  -7   2   3   82.45    4.72   1
  -7   2   4    8.29    2.19   1
  -7   2   4   11.42    2.91   1
  -7   2   5    1.00    2.70   1
  -7   2   5    2.50    1.80   1
  -7   2   6   -0.40    2.89   1
  -7   2   6    0.90    2.51   1
  -7   2   7    9.12    4.29   1
  -7   2   7    5.02    2.91   1
  -7   2   8   22.94    4.89   1
  -7   2   8   15.52    3.70   1
  -7   2   9    3.10    4.68   1
  -7   2   9    1.39    2.60   1
  -7   2  10    0.00    1.00   1
  -7   2  10   -2.59    3.51   1
  -7   2  11   33.29    5.54   1
  -7   2  11   27.14    5.00   1
  -7   2  12   63.36    6.69   1
  -7   2  12   50.13    6.94   1
  -7   3 -13    5.02    3.00   1
  -7   3 -12    6.50    3.11   1
  -7   3 -11   16.89    3.53   1
  -7   3 -10   26.42    3.60   1
  -7   3  -9    2.59    2.38   1
  -7   3  -8   20.79    3.01   1
  -7   3  -7   -3.69    2.30   1
  -7   3  -6   69.72    4.84   1
  -7   3  -5   26.52    4.12   1
  -7   3  -4   37.21    3.78   1
  -7   3  -3   27.04    3.43   1
  -7   3  -2   -7.02    3.60   1
  -7   3  -1    3.20    2.61   1
  -7   3   0    2.19    2.90   1
  -7   3   0    0.50    1.11   1
  -7   3   1  287.64   13.57   1
  -7   3   1  290.70   11.59   1
  -7   3   2  424.77   18.96   1
  -7   3   2  438.90   17.60   1
  -7   3   3  230.43   10.63   1
  -7   3   4   77.79    4.76   1
  -7   3   5   67.57    6.25   1
  -7   3   5   59.75    4.17   1
  -7   3   6   87.24    6.54   1
  -7   3   6   87.42    5.42   1
  -7   3   7   26.11    3.68   1
  -7   3   7   29.27    4.11   1
  -7   3   8   -1.00    4.40   1
  -7   3   8    2.79    3.11   1
  -7   3   9    3.31    2.51   1
  -7   3   9   -0.50    3.72   1
  -7   3  10   -1.30    5.11   1
  -7   3  10   -5.02    2.60   1
  -7   3  11    3.80    4.29   1
  -7   3  11    0.59    4.47   1
  -7   3  12   37.82    6.40   1
  -7   3  12   44.62    6.15   1
  -7   4 -12    1.49    3.10   1
  -7   4 -11   11.90    3.17   1
  -7   4 -10   10.50    4.28   1
  -7   4  -9    0.59    3.88   1
  -7   4  -8  174.50    8.72   1
  -7   4  -7   10.89    3.10   1
  -7   4  -6   59.91    4.49   1
  -7   4  -5   32.49    4.56   1
  -7   4  -4   43.69    4.49   1
  -7   4  -3   41.22    4.11   1
  -7   4  -2  239.01   12.06   1
  -7   4  -1   34.81    3.89   1
  -7   4   0   24.70    1.59   1
  -7   4   0   25.30    3.62   1
  -7   4   1   70.06    3.35   1
  -7   4   2   47.20    3.16   1
  -7   4   2   48.02    4.85   1
  -7   4   3   -4.08    2.71   1
  -7   4   3    1.90    1.30   1
  -7   4   4   13.62    2.07   1
  -7   4   4   11.83    3.30   1
  -7   4   5   12.89    3.37   1
  -7   4   5   14.36    2.58   1
  -7   4   6    0.10    2.73   1
  -7   4   6    4.71    4.38   1
  -7   4   7   26.83    3.32   1
  -7   4   7   21.72    3.91   1
  -7   4   8    3.61    2.32   1
  -7   4   8   -0.30    3.31   1
  -7   4   9   -1.10    2.31   1
  -7   4   9    3.88    4.81   1
  -7   4  10    7.78    4.18   1
  -7   4  10    5.02    3.90   1
  -7   4  11    7.67    3.99   1
  -7   4  11    0.50    4.61   1
  -7   5 -12  371.33   21.20   1
  -7   5 -11   53.14    6.12   1
  -7   5 -10  105.88    7.61   1
  -7   5  -9  470.02   21.68   1
  -7   5  -8  160.78    9.38   1
  -7   5  -7   32.60    4.23   1
  -7   5  -6   23.14    3.66   1
  -7   5  -5  194.04   10.31   1
  -7   5  -4   15.68    3.41   1
  -7   5  -3    5.52    3.99   1
  -7   5  -2   59.91    5.11   1
  -7   5  -1    4.08    2.79   1
  -7   5   0   -0.10    1.01   1
  -7   5   0   -1.80    3.89   1
  -7   5   1    4.20    2.91   1
  -7   5   1   11.22    1.67   1
  -7   5   2   39.56    4.15   1
  -7   5   2   37.21    3.05   1
  -7   5   3    4.58    2.10   1
  -7   5   3    2.89    2.89   1
  -7   5   4    7.67    3.27   1
  -7   5   4    1.69    1.59   1
  -7   5   5   19.54    3.09   1
  -7   5   5   19.01    3.84   1
  -7   5   6    1.00    2.10   1
  -7   5   6   -0.50    3.21   1
  -7   5   7   22.18    5.09   1
  -7   5   7   16.81    2.79   1
  -7   5   8   -0.30    3.21   1
  -7   5   8   -0.10    2.63   1
  -7   5   9    5.52    3.62   1
  -7   5   9    4.08    4.00   1
  -7   5  10   -0.50    3.11   1
  -7   5  10    5.52    3.99   1
  -7   6 -11   49.42    5.76   1
  -7   6 -10   90.06    7.59   1
  -7   6  -9  130.87    8.69   1
  -7   6  -8   11.97    3.60   1
  -7   6  -7   16.73    3.68   1
  -7   6  -6    8.70    3.48   1
  -7   6  -5   76.21    6.29   1
  -7   6  -4  860.25   37.54   1
  -7   6  -3  798.06   34.47   1
  -7   6  -2  452.84   19.15   1
  -7   6  -1  117.72    8.03   1
  -7   6   0   30.14    4.06   1
  -7   6   0   24.50    4.16   1
  -7   6   0   26.52    2.06   1
  -7   6   1    5.90    3.11   1
  -7   6   1    6.60    1.59   1
  -7   6   1    3.20    2.68   1
  -7   6   2   44.89    4.42   1
  -7   6   2   32.15    2.84   1
  -7   6   3   -1.21    2.00   1
  -7   6   3   -0.71    2.81   1
  -7   6   4   11.29    4.77   1
  -7   6   4    0.90    2.70   1
  -7   6   4    5.52    1.93   1
  -7   6   5   11.49    2.37   1
  -7   6   5   10.50    3.50   1
  -7   6   5   15.68    3.88   1
  -7   6   6    4.28    2.11   1
  -7   6   6    3.20    3.40   1
  -7   6   7   13.76    4.23   1
  -7   6   7    7.40    2.50   1
  -7   6   8   17.22    3.57   1
  -7   6   8   32.15    5.67   1
  -7   6   9    2.69    3.08   1
  -7   6   9   -2.19    3.70   1
  -7   6  10   47.33    7.29   1
  -7   6  10   58.68    6.89   1
  -7   7 -10   13.03    5.41   1
  -7   7  -9   25.81    4.88   1
  -7   7  -8    0.59    3.48   1
  -7   7  -7   28.73    5.68   1
  -7   7  -6   40.96    4.86   1
  -7   7  -5   16.40    3.73   1
  -7   7  -4   17.47    4.01   1
  -7   7  -3   31.58    4.38   1
  -7   7  -3   27.25    4.28   1
  -7   7  -2  302.76   16.70   1
  -7   7  -2  329.42   15.61   1
  -7   7  -1   50.84    5.28   1
  -7   7   0  121.44    8.15   1
  -7   7   0  107.74    7.47   1
  -7   7   1    5.29    3.40   1
  -7   7   1    2.99    1.80   1
  -7   7   1    3.10    3.31   1
  -7   7   2   -2.69    4.49   1
  -7   7   2   -0.90    3.31   1
  -7   7   2    1.39    2.01   1
  -7   7   3    3.88    4.37   1
  -7   7   3    0.90    2.39   1
  -7   7   3    2.99    3.60   1
  -7   7   4   -0.50    4.32   1
  -7   7   4    2.50    1.80   1
  -7   7   4    1.21    3.21   1
  -7   7   5    5.11    2.98   1
  -7   7   5    6.71    2.28   1
  -7   7   5   11.83    5.23   1
  -7   7   6   13.99    3.81   1
  -7   7   6   14.06    2.78   1
  -7   7   6   18.92    5.31   1
  -7   7   7   11.70    3.69   1
  -7   7   7    3.61    4.60   1
  -7   7   7   -1.39    3.28   1
  -7   7   8    5.11    3.62   1
  -7   7   8    7.08    4.10   1
  -7   7   8   -0.30    3.62   1
  -7   8  -9   35.16    6.17   1
  -7   8  -8    0.71    5.73   1
  -7   8  -7    5.38    4.08   1
  -7   8  -6    8.53    4.03   1
  -7   8  -5   62.73    7.13   1
  -7   8  -4    0.71    3.81   1
  -7   8  -3   15.37    4.39   1
  -7   8  -2   -1.21    3.61   1
  -7   8  -1   -2.19    3.58   1
  -7   8   0    2.89    3.71   1
  -7   8   1   48.16    3.89   1
  -7   8   1   51.84    5.76   1
  -7   8   2   90.44    6.47   1
  -7   8   2  101.40    8.46   1
  -7   8   3   48.72    5.86   1
  -7   8   3   51.98    4.18   1
  -7   8   4  184.96   12.51   1
  -7   8   4  163.58   10.74   1
  -7   8   5  116.64    7.78   1
  -7   8   5  110.88    9.27   1
  -7   8   6    0.79    3.58   1
  -7   8   6    2.50    3.70   1
  -7   9  -6    6.60    4.42   1
  -7   9  -4    5.62    4.22   1
  -7   9  -3   11.29    4.50   1
  -7   9  -2   14.82    4.39   1
  -7   9  -1    5.81    3.90   1
  -7   9   0   14.06    4.42   1
  -7   9   1    5.81    3.90   1
  -7   9   2   62.57    6.96   1
  -7   9   3   14.29    4.46   1
  -7   9   3   14.29    3.18   1
  -7   9   4   23.43    6.39   1
  -7   9   4   23.91    3.23   1
  -6 -11  -6   36.72    3.64   1
  -6 -11  -5   10.11    2.23   1
  -6 -11  -4   16.40    2.92   1
  -6 -11  -4    2.59    3.70   1
  -6 -11  -4    6.10    3.11   1
  -6 -11  -3  139.95   10.65   1
  -6 -11  -2   53.00    6.55   1
  -6 -11  -1   38.07    6.29   1
  -6 -10  -8   27.04    2.08   1
  -6 -10  -7    2.50    1.71   1
  -6 -10  -7    4.88    1.81   1
  -6 -10  -6    3.80    1.60   1
  -6 -10  -6    4.28    2.28   1
  -6 -10  -5    6.20    2.69   1
  -6 -10  -4   26.01    4.90   1
  -6 -10  -4   26.32    3.80   1
  -6 -10  -3    4.58    4.28   1
  -6 -10  -2    1.90    4.31   1
  -6 -10  -1    0.20    4.83   1
  -6 -10   0    4.71    3.69   1
  -6 -10   1   -0.90    3.61   1
  -6 -10   2   12.32    4.21   1
  -6 -10   3   68.06    8.41   1
  -6  -9 -11    6.50    3.31   1
  -6  -9 -10   20.43    3.98   1
  -6  -9  -9    3.80    0.70   1
  -6  -9  -9    0.30    2.82   1
  -6  -9  -9    2.31    0.70   1
  -6  -9  -8   47.47    2.76   1
  -6  -9  -8   51.84    5.04   1
  -6  -9  -8   41.34    2.96   1
  -6  -9  -7    1.10    1.20   1
  -6  -9  -7    9.00    4.50   1
  -6  -9  -6   18.06    2.63   1
  -6  -9  -6   32.83    5.16   1
  -6  -9  -5   41.73    3.62   1
  -6  -9  -5   45.83    5.01   1
  -6  -9  -4  169.78    9.90   1
  -6  -9  -4  156.75    8.76   1
  -6  -9  -4  171.09    9.68   1
  -6  -9  -3   66.75    5.88   1
  -6  -9  -3   62.57    5.22   1
  -6  -9  -2    7.90    4.50   1
  -6  -9  -2   14.82    3.39   1
  -6  -9  -1   -3.50    3.10   1
  -6  -9  -1   -1.30    2.90   1
  -6  -9   0    2.19    2.99   1
  -6  -9   0   -1.90    4.50   1
  -6  -9   1   -1.99    4.48   1
  -6  -9   2    5.11    3.89   1
  -6  -9   3    2.89    5.30   1
  -6  -9   4   -0.79    3.88   1
  -6  -9   5   19.71    5.06   1
  -6  -9   6    4.88    4.60   1
  -6  -8 -14    2.59    3.51   1
  -6  -8 -13   39.94    5.94   1
  -6  -8 -12   84.09    6.79   1
  -6  -8 -11   46.65    5.46   1
  -6  -8 -10   26.94    4.67   1
  -6  -8  -9    0.79    0.80   1
  -6  -8  -9    3.88    2.80   1
  -6  -8  -8    1.99    1.18   1
  -6  -8  -8    2.59    2.51   1
  -6  -8  -7   41.09    4.36   1
  -6  -8  -7   51.55    3.16   1
  -6  -8  -6   -0.10    1.92   1
  -6  -8  -6    1.90    2.51   1
  -6  -8  -5   72.76    4.44   1
  -6  -8  -5   70.73    5.38   1
  -6  -8  -4  530.84   21.20   1
  -6  -8  -4  513.48   22.66   1
  -6  -8  -3  475.68   21.81   1
  -6  -8  -3  502.66   19.73   1
  -6  -8  -3  475.68   22.25   1
  -6  -8  -2  448.59   19.91   1
  -6  -8  -2  487.97   20.32   1
  -6  -8  -1  288.66   14.61   1
  -6  -8  -1  286.62   15.58   1
  -6  -8   0   10.30    3.27   1
  -6  -8   0    7.62    3.20   1
  -6  -8   1    3.61    3.00   1
  -6  -8   1    2.99    3.08   1
  -6  -8   2   16.16    4.98   1
  -6  -8   2   19.18    5.26   1
  -6  -8   3   27.77    4.53   1
  -6  -8   3   26.32    4.72   1
  -6  -8   4   26.42    4.73   1
  -6  -8   5    7.02    5.62   1
  -6  -8   6    6.60    3.91   1
  -6  -8   7    2.50    4.39   1
  -6  -8   8    3.61    4.71   1
  -6  -7 -16    4.58    3.51   1
  -6  -7 -15   54.46    6.20   1
  -6  -7 -14    4.28    4.18   1
  -6  -7 -13    1.00    3.70   1
  -6  -7 -12   15.76    3.97   1
  -6  -7 -11   -0.10    2.43   1
  -6  -7 -10   79.57    5.71   1
  -6  -7 -10   72.76    3.07   1
  -6  -7  -9   89.30    6.24   1
  -6  -7  -9   90.06    4.18   1
  -6  -7  -8    1.90    3.20   1
  -6  -7  -8    2.59    1.29   1
  -6  -7  -7   81.54    3.97   1
  -6  -7  -7   78.68    5.32   1
  -6  -7  -6   76.91    5.44   1
  -6  -7  -6   89.11    4.15   1
  -6  -7  -5  155.00    7.72   1
  -6  -7  -5  142.32    6.68   1
  -6  -7  -4  128.82    6.81   1
  -6  -7  -4  142.09    7.39   1
  -6  -7  -3    1.10    1.91   1
  -6  -7  -3    2.19    3.40   1
  -6  -7  -2  175.30    9.00   1
  -6  -7  -2  168.74    8.57   1
  -6  -7  -2  164.61    8.98   1
  -6  -7  -1    6.60    3.80   1
  -6  -7  -1   -2.10    3.60   1
  -6  -7   0   75.34    5.73   1
  -6  -7   0   69.89    5.85   1
  -6  -7   1  153.26    8.67   1
  -6  -7   1  154.50    9.20   1
  -6  -7   2   15.60    3.63   1
  -6  -7   2   17.72    3.87   1
  -6  -7   3   19.36    3.70   1
  -6  -7   3   16.89    4.69   1
  -6  -7   4   11.29    3.63   1
  -6  -7   4   15.60    3.87   1
  -6  -7   5    0.00    1.00   1
  -6  -7   5    7.67    3.71   1
  -6  -7   6   11.83    4.40   1
  -6  -7   7   -3.10    3.59   1
  -6  -7   8   -0.71    5.63   1
  -6  -7   9    2.31    6.51   1
  -6  -6 -17   44.22    5.19   1
  -6  -6 -16    0.59    2.68   1
  -6  -6 -15   -1.90    2.90   1
  -6  -6 -14   21.72    3.63   1
  -6  -6 -13   47.20    4.53   1
  -6  -6 -12  316.84   14.95   1
  -6  -6 -11   66.26    5.05   1
  -6  -6 -10  322.92   12.94   1
  -6  -6 -10  329.42   14.88   1
  -6  -6  -9    0.20    1.11   1
  -6  -6  -9    4.00    3.08   1
  -6  -6  -8    2.69    1.41   1
  -6  -6  -8    1.69    2.18   1
  -6  -6  -7   20.70    2.18   1
  -6  -6  -7   20.98    3.48   1
  -6  -6  -6    5.38    2.18   1
  -6  -6  -6    4.41    2.02   1
  -6  -6  -5   14.82    3.31   1
  -6  -6  -5   22.37    2.55   1
  -6  -6  -4   95.84    5.68   1
  -6  -6  -4  102.41    5.06   1
  -6  -6  -3   88.92    5.47   1
  -6  -6  -3   92.35    5.19   1
  -6  -6  -2  388.09   15.76   1
  -6  -6  -2  413.72   16.27   1
  -6  -6  -1  832.90   32.90   1
  -6  -6  -1  851.47   32.68   1
  -6  -6  -1  870.25   31.27   1
  -6  -6   0  170.56    8.36   1
  -6  -6   0  170.30    9.14   1
  -6  -6   1  133.40    7.62   1
  -6  -6   1  142.56    7.88   1
  -6  -6   2  177.42    9.06   1
  -6  -6   2  168.48    9.86   1
  -6  -6   3   -3.61    4.22   1
  -6  -6   3    4.58    3.89   1
  -6  -6   4  195.44   10.62   1
  -6  -6   5   22.56    4.09   1
  -6  -6   6   37.09    5.60   1
  -6  -6   7    9.00    5.22   1
  -6  -6   8    8.29    3.97   1
  -6  -6   9   20.52    4.98   1
  -6  -6  10   19.89    6.51   1
  -6  -5 -17    6.00    3.09   1
  -6  -5 -16   81.72    6.69   1
  -6  -5 -15   -1.90    2.51   1
  -6  -5 -14    1.00    2.30   1
  -6  -5 -13   13.47    2.57   1
  -6  -5 -12   11.02    2.52   1
  -6  -5 -11   20.88    2.56   1
  -6  -5 -11   19.36    1.50   1
  -6  -5 -10    0.71    1.81   1
  -6  -5 -10    1.21    1.10   1
  -6  -5  -9   79.74    4.82   1
  -6  -5  -9   91.39    4.21   1
  -6  -5  -8   26.83    2.59   1
  -6  -5  -8   29.05    2.16   1
  -6  -5  -7   11.29    2.82   1
  -6  -5  -7   10.11    1.59   1
  -6  -5  -6  140.42    6.16   1
  -6  -5  -6  155.75    6.99   1
  -6  -5  -5   59.14    4.15   1
  -6  -5  -5   60.68    3.27   1
  -6  -5  -4    1.10    1.99   1
  -6  -5  -4    2.10    1.80   1
  -6  -5  -3    4.88    2.08   1
  -6  -5  -3    2.31    2.71   1
  -6  -5  -2   16.97    3.38   1
  -6  -5  -2   19.18    2.63   1
  -6  -5  -1   23.91    2.84   1
  -6  -5  -1   23.04    2.78   1
  -6  -5   0   83.72    5.49   1
  -6  -5   0   94.48    5.25   1
  -6  -5   0   91.39    5.54   1
  -6  -5   1  117.94    6.52   1
  -6  -5   1  111.51    6.76   1
  -6  -5   1  109.41    6.69   1
  -6  -5   2   44.62    4.94   1
  -6  -5   2   48.72    3.77   1
  -6  -5   3   66.42    5.38   1
  -6  -5   4  194.32   10.59   1
  -6  -5   5   87.98    6.38   1
  -6  -5   6   31.14    5.36   1
  -6  -5   7    5.62    4.50   1
  -6  -5   8    5.62    3.70   1
  -6  -5   9   10.82    4.08   1
  -6  -5  10   -1.69    3.90   1
  -6  -5  11   -2.89    5.88   1
  -6  -4 -15   20.61    3.00   1
  -6  -4 -14    6.30    2.31   1
  -6  -4 -13   71.23    5.40   1
  -6  -4 -12  424.36   16.48   1
  -6  -4 -12  451.14   18.69   1
  -6  -4 -11  310.46   13.39   1
  -6  -4 -11  329.42   11.98   1
  -6  -4 -10    0.79    1.58   1
  -6  -4 -10    1.30    1.30   1
  -6  -4  -9    2.89    1.50   1
  -6  -4  -9    1.39    1.49   1
  -6  -4  -8    0.59    1.49   1
  -6  -4  -8    3.20    1.72   1
  -6  -4  -7    2.59    1.51   1
  -6  -4  -7    2.10    1.91   1
  -6  -4  -6    6.20    2.09   1
  -6  -4  -6    8.53    2.39   1
  -6  -4  -5   23.33    2.70   1
  -6  -4  -5   21.81    2.24   1
  -6  -4  -4   93.12    4.82   1
  -6  -4  -4   86.49    4.84   1
  -6  -4  -3   96.24    4.91   1
  -6  -4  -3  101.61    4.84   1
  -6  -4  -2   18.40    2.49   1
  -6  -4  -2   19.10    2.97   1
  -6  -4  -1   18.40    2.92   1
  -6  -4  -1   18.32    3.08   1
  -6  -4   0  170.04    8.61   1
  -6  -4   0  184.14    7.60   1
  -6  -4   1    8.88    3.52   1
  -6  -4   1   14.21    2.41   1
  -6  -4   2   75.34    5.38   1
  -6  -4   2   80.10    5.19   1
  -6  -4   3    1.80    2.60   1
  -6  -4   3   -1.59    3.78   1
  -6  -4   4   20.34    3.34   1
  -6  -4   5    1.30    2.90   1
  -6  -4   6    1.00    2.90   1
  -6  -4   7   10.69    3.40   1
  -6  -4   8    8.88    4.59   1
  -6  -4   9    1.10    4.60   1
  -6  -4  10    0.90    5.11   1
  -6  -4  11   23.72    6.33   1
  -6  -4  12   -6.10    3.90   1
  -6  -3 -14  267.98   12.44   1
  -6  -3 -13   91.97    5.37   1
  -6  -3 -12   32.83    2.52   1
  -6  -3 -12   25.20    2.31   1
  -6  -3 -11   15.29    2.11   1
  -6  -3 -11   11.90    1.79   1
  -6  -3 -10  112.57    5.30   1
  -6  -3 -10  105.27    4.92   1
  -6  -3  -9  187.42    8.21   1
  -6  -3  -9  192.10    7.48   1
  -6  -3  -8  135.49    6.29   1
  -6  -3  -8  146.41    6.29   1
  -6  -3  -7  175.03    6.88   1
  -6  -3  -7  171.61    7.07   1
  -6  -3  -6   27.88    2.11   1
  -6  -3  -6   29.05    2.16   1
  -6  -3  -5   53.14    2.92   1
  -6  -3  -5   51.70    3.31   1
  -6  -3  -4   28.41    2.56   1
  -6  -3  -4   31.81    2.26   1
  -6  -3  -3    1.10    1.91   1
  -6  -3  -3    1.10    1.51   1
  -6  -3  -2  400.80   15.22   1
  -6  -3  -2  419.43   15.56   1
  -6  -3  -1  301.37   11.46   1
  -6  -3  -1  276.56   11.97   1
  -6  -3   0  132.94    6.00   1
  -6  -3   0  119.03    5.67   1
  -6  -3   1   83.17    4.74   1
  -6  -3   2   25.10    3.71   1
  -6  -3   3  137.12    7.49   1
  -6  -3   4   31.81    3.72   1
  -6  -3   5    5.02    2.91   1
  -6  -3   5    3.31    2.80   1
  -6  -3   6   75.17    6.24   1
  -6  -3   6   77.09    5.79   1
  -6  -3   7    9.12    3.08   1
  -6  -3   8   16.00    3.76   1
  -6  -3   9   -4.80    2.98   1
  -6  -3  10   33.99    4.43   1
  -6  -3  11   23.04    4.61   1
  -6  -3  12   41.47    5.41   1
  -6  -3  13   11.22    4.22   1
  -6  -2 -12 1568.16   52.27   1
  -6  -2 -11  484.00   18.04   1
  -6  -2 -11  462.25   18.49   1
  -6  -2 -10   23.23    2.22   1
  -6  -2 -10   22.37    2.08   1
  -6  -2  -9  226.20    9.02   1
  -6  -2  -9  223.80    8.68   1
  -6  -2  -8  141.37    6.18   1
  -6  -2  -8  131.10    5.72   1
  -6  -2  -7    3.20    1.61   1
  -6  -2  -7    2.99    1.11   1
  -6  -2  -6   10.50    1.88   1
  -6  -2  -6   14.82    1.69   1
  -6  -2  -5   93.90    4.65   1
  -6  -2  -5   98.80    3.98   1
  -6  -2  -4  412.50   14.62   1
  -6  -2  -4  399.60   14.39   1
  -6  -2  -3   -1.21    2.62   1
  -6  -2  -3    1.99    1.18   1
  -6  -2  -2    2.59    2.00   1
  -6  -2  -2    7.08    2.02   1
  -6  -2  -1  156.50    6.51   1
  -6  -2  -1  154.26    6.46   1
  -6  -2   0  417.79   15.94   1
  -6  -2   1 1881.82   62.47   1
  -6  -2   2  925.98   32.86   1
  -6  -2   3  238.70   10.81   1
  -6  -2   4  236.54   10.77   1
  -6  -2   5 1477.63   54.58   1
  -6  -2   6  483.12   21.10   1
  -6  -2   7   98.41    6.55   1
  -6  -2   8   -3.50    2.99   1
  -6  -2   9  121.22    8.59   1
  -6  -2  10   -0.90    3.21   1
  -6  -2  11   49.56    6.62   1
  -6  -2  12   14.98    4.49   1
  -6  -2  13    7.40    4.52   1
  -6  -1 -12 1074.53   37.37   1
  -6  -1 -11 1351.30   46.32   1
  -6  -1 -10 1664.64   57.12   1
  -6  -1  -9  148.11    6.33   1
  -6  -1  -9  150.80    5.89   1
  -6  -1  -8    8.29    2.48   1
  -6  -1  -8   10.69    1.18   1
  -6  -1  -7   -1.21    2.42   1
  -6  -1  -7    0.79    0.89   1
  -6  -1  -6   19.27    2.72   1
  -6  -1  -6   26.52    1.65   1
  -6  -1  -5    5.90    1.02   1
  -6  -1  -5    5.81    2.41   1
  -6  -1  -4    0.20    1.81   1
  -6  -1  -4   -1.69    1.09   1
  -6  -1  -3   75.52    4.34   1
  -6  -1  -3   75.17    3.29   1
  -6  -1  -2   46.24    2.31   1
  -6  -1  -2   41.34    3.34   1
  -6  -1  -1  343.36   12.23   1
  -6  -1  -1  338.56   12.51   1
  -6  -1   0  965.34   32.31   1
  -6  -1   1 1411.50   46.59   1
  -6  -1   3 4579.23  148.87   1
  -6  -1   4   44.76    7.76   1
  -6  -1   5 4740.32  156.98   1
  -6  -1   6  215.50   11.74   1
  -6  -1   7   80.28    6.63   1
  -6  -1   8    1.10    3.11   1
  -6  -1   9   51.84    5.47   1
  -6  -1  10    4.20    4.71   1
  -6  -1  11    6.10    4.89   1
  -6  -1  12    4.88    5.30   1
  -6  -1  12    2.50    3.19   1
  -6  -1  13  -13.91    5.37   1
  -6  -1  13    2.59    3.70   1
  -6  -1  14   26.11    5.11   1
  -6  -1  14   11.63    6.21   1
  -6   0 -12   23.91    2.54   1
  -6   0 -11    6.50    2.19   1
  -6   0 -10   43.16    3.02   1
  -6   0  -9   56.40    3.91   1
  -6   0  -8  260.50   10.65   1
  -6   0  -7  218.15    9.45   1
  -6   0  -6  144.24    6.49   1
  -6   0  -5    5.52    0.61   1
  -6   0  -5    1.49    1.68   1
  -6   0  -4    2.99    0.59   1
  -6   0  -4    2.50    1.99   1
  -6   0  -3   85.75    3.33   1
  -6   0  -3   87.24    4.67   1
  -6   0  -2  435.56   15.44   1
  -6   0  -2  438.48   14.66   1
  -6   0  -1   17.98    2.46   1
  -6   0   0   74.65    4.15   1
  -6   0   1   29.16    3.35   1
  -6   0   2    6.00    2.79   1
  -6   0   3  182.79    7.57   1
  -6   0   4  668.22   25.33   1
  -6   0   5  794.11   29.87   1
  -6   0   6  189.89    9.09   1
  -6   0   7  139.71    7.33   1
  -6   0   8    0.50    2.81   1
  -6   0   9    1.69    2.50   1
  -6   0   9    6.81    3.03   1
  -6   0  10   -4.20    2.58   1
  -6   0  10   -1.21    4.31   1
  -6   0  11   -1.90    4.61   1
  -6   0  11   -4.88    4.29   1
  -6   0  12   -1.49    4.17   1
  -6   0  12   -2.31    3.31   1
  -6   0  13    1.30    3.31   1
  -6   0  13   -0.20    3.73   1
  -6   0  14    1.80    5.68   1
  -6   0  14    0.00    1.00   1
  -6   1 -12   21.53    3.34   1
  -6   1 -11 1192.32   42.13   1
  -6   1 -10  414.12   15.87   1
  -6   1  -9  308.70   13.00   1
  -6   1  -8   13.99    2.32   1
  -6   1  -7  498.18   18.75   1
  -6   1  -6    2.99    2.01   1
  -6   1  -5    9.92    2.20   1
  -6   1  -4  108.99    5.85   1
  -6   1  -3  453.69   16.61   1
  -6   1  -2  177.96    6.40   1
  -6   1  -2  183.33    6.50   1
  -6   1  -2  187.96    7.68   1
  -6   1  -1    8.70    1.00   1
  -6   1  -1    6.60    2.21   1
  -6   1   0   49.14    3.65   1
  -6   1   0   50.27    2.55   1
  -6   1   1   29.59    4.13   1
  -6   1   1   33.87    1.98   1
  -6   1   2  344.47   13.36   1
  -6   1   2  352.69   13.15   1
  -6   1   3   40.45    3.56   1
  -6   1   3   38.56    2.86   1
  -6   1   4   52.42    4.05   1
  -6   1   4   62.25    3.94   1
  -6   1   5   23.52    3.39   1
  -6   1   5   29.59    2.83   1
  -6   1   6   27.98    2.86   1
  -6   1   6   27.04    3.33   1
  -6   1   7   32.04    3.85   1
  -6   1   7   32.26    3.64   1
  -6   1   8    9.18    2.48   1
  -6   1   8   19.98    4.56   1
  -6   1   9   22.09    3.85   1
  -6   1   9   23.14    4.23   1
  -6   1  10   26.01    3.67   1
  -6   1  10   35.40    4.16   1
  -6   1  11    5.62    4.93   1
  -6   1  11   24.60    4.66   1
  -6   1  12   -3.31    3.31   1
  -6   1  12   -0.40    4.78   1
  -6   1  13    9.49    5.30   1
  -6   1  13    2.31    4.80   1
  -6   1  14   -2.59    5.70   1
  -6   1  14   -4.88    3.80   1
  -6   2 -12    4.41    2.31   1
  -6   2 -11   73.79    4.64   1
  -6   2 -10    0.20    2.31   1
  -6   2  -9   28.09    3.60   1
  -6   2  -8    2.50    2.09   1
  -6   2  -7  112.57    5.73   1
  -6   2  -6    2.99    2.91   1
  -6   2  -5   48.72    3.63   1
  -6   2  -4   77.09    4.21   1
  -6   2  -3  105.47    5.75   1
  -6   2  -2  248.69   10.09   1
  -6   2  -1   48.44    3.76   1
  -6   2  -1   50.27    2.13   1
  -6   2   0   10.37    2.58   1
  -6   2   0   14.52    1.30   1
  -6   2   1  486.20   18.52   1
  -6   2   1  485.32   16.74   1
  -6   2   2  238.39   10.19   1
  -6   2   2  240.25    9.30   1
  -6   2   3   12.39    1.69   1
  -6   2   3   14.90    2.93   1
  -6   2   4    4.28    1.61   1
  -6   2   4    7.18    2.79   1
  -6   2   5   86.12    4.45   1
  -6   2   6   92.74    5.97   1
  -6   2   6   98.60    5.36   1
  -6   2   7   -0.40    2.49   1
  -6   2   7    4.58    2.70   1
  -6   2   8   -0.20    2.92   1
  -6   2   8    0.50    2.71   1
  -6   2   9   77.44    5.81   1
  -6   2   9   80.28    5.56   1
  -6   2  10    7.90    2.98   1
  -6   2  10    8.53    3.10   1
  -6   2  11   -2.69    3.08   1
  -6   2  11    5.20    3.92   1
  -6   2  12    9.49    3.57   1
  -6   2  12    5.62    3.08   1
  -6   2  13    1.69    3.59   1
  -6   2  13    2.40    5.30   1
  -6   2  14    8.82    6.42   1
  -6   2  14    9.80    5.51   1
  -6   3 -12  369.02   16.90   1
  -6   3 -11   36.97    3.77   1
  -6   3 -10  128.37    6.57   1
  -6   3  -9   18.58    2.67   1
  -6   3  -8  169.00    8.32   1
  -6   3  -7   51.27    3.87   1
  -6   3  -6   -0.50    3.11   1
  -6   3  -5    1.80    3.19   1
  -6   3  -4   13.62    3.47   1
  -6   3  -3   67.57    4.93   1
  -6   3  -2  334.52   13.17   1
  -6   3  -1    1.99    2.28   1
  -6   3  -1    0.30    0.70   1
  -6   3   0   24.21    2.85   1
  -6   3   0   28.84    1.72   1
  -6   3   1  122.32    4.87   1
  -6   3   1  122.77    6.65   1
  -6   3   2  186.32    8.46   1
  -6   3   2  187.42    7.94   1
  -6   3   3   31.25    2.57   1
  -6   3   3   28.52    3.63   1
  -6   3   4    1.59    1.49   1
  -6   3   4   -2.59    3.38   1
  -6   3   5    3.39    1.58   1
  -6   3   6  204.20    9.72   1
  -6   3   7  322.92   16.17   1
  -6   3   7  335.62   15.39   1
  -6   3   8  127.92    8.37   1
  -6   3   8  150.80    7.61   1
  -6   3   9    3.10    4.08   1
  -6   3   9    2.19    3.20   1
  -6   3  10   15.13    3.73   1
  -6   3  10   16.16    3.62   1
  -6   3  11   53.44    5.85   1
  -6   3  11   53.14    6.12   1
  -6   3  12    2.89    3.40   1
  -6   3  12   12.89    3.59   1
  -6   3  13    4.41    3.70   1
  -6   3  13    5.62    3.32   1
  -6   3  14    7.78    4.18   1
  -6   3  14   13.62    4.21   1
  -6   4 -11  135.49    7.92   1
  -6   4 -10  320.77   14.33   1
  -6   4  -9    3.10    3.70   1
  -6   4  -8   34.22    4.45   1
  -6   4  -7  150.80    8.10   1
  -6   4  -6   26.94    3.32   1
  -6   4  -5   87.05    5.04   1
  -6   4  -4  107.95    5.82   1
  -6   4  -3  416.98   16.74   1
  -6   4  -2   34.57    4.35   1
  -6   4  -1   20.43    3.07   1
  -6   4  -1   20.61    1.27   1
  -6   4   0    0.30    1.10   1
  -6   4   0   -4.58    2.48   1
  -6   4   1  131.79    5.51   1
  -6   4   1  129.05    7.50   1
  -6   4   2   44.36    2.66   1
  -6   4   2   46.65    3.82   1
  -6   4   3  447.75   16.93   1
  -6   4   3  442.26   18.51   1
  -6   4   4  403.61   17.28   1
  -6   4   4  411.28   15.82   1
  -6   4   5   48.44    4.87   1
  -6   4   5   32.49    2.85   1
  -6   4   6  342.99   14.82   1
  -6   4   6  345.59   15.99   1
  -6   4   7   70.06    4.52   1
  -6   4   7   56.85    4.98   1
  -6   4   8   -1.49    2.88   1
  -6   4   8    4.58    3.00   1
  -6   4   9    5.62    2.51   1
  -6   4   9    2.59    2.90   1
  -6   4  10   21.44    3.80   1
  -6   4  10   27.14    3.86   1
  -6   4  11   16.48    3.90   1
  -6   4  11   19.01    3.58   1
  -6   4  12    7.02    3.18   1
  -6   4  12    1.10    3.51   1
  -6   4  13    0.40    3.19   1
  -6   4  13    1.49    3.59   1
  -6   5 -11    3.31    2.80   1
  -6   5 -10   69.22    5.82   1
  -6   5  -9  278.56   13.35   1
  -6   5  -8  184.42    9.51   1
  -6   5  -7  463.11   19.37   1
  -6   5  -6   18.32    3.34   1
  -6   5  -5  211.99    9.61   1
  -6   5  -4   39.82    3.91   1
  -6   5  -3  125.89    6.73   1
  -6   5  -3  123.21    7.33   1
  -6   5  -2   11.22    2.81   1
  -6   5  -2   11.63    3.48   1
  -6   5  -1   23.62    1.65   1
  -6   5  -1   29.05    4.10   1
  -6   5  -1   24.21    3.35   1
  -6   5   0  175.30    7.41   1
  -6   5   0  179.56    9.38   1
  -6   5   0  188.79    8.79   1
  -6   5   1   12.39    3.52   1
  -6   5   1   20.70    3.82   1
  -6   5   1   16.00    1.92   1
  -6   5   2  118.16    6.74   1
  -6   5   2  118.81    7.19   1
  -6   5   2  124.55    5.80   1
  -6   5   3    8.88    2.80   1
  -6   5   3   13.10    2.53   1
  -6   5   3    8.29    1.73   1
  -6   5   4   74.82    5.36   1
  -6   5   4   80.28    4.48   1
  -6   5   4   64.64    5.47   1
  -6   5   5  113.00    7.02   1
  -6   5   5  110.04    6.50   1
  -6   5   5  106.71    6.20   1
  -6   5   6   27.46    4.61   1
  -6   5   6   25.50    3.03   1
  -6   5   6   24.90    2.69   1
  -6   5   7   14.82    2.69   1
  -6   5   7   17.14    2.73   1
  -6   5   7   17.81    3.71   1
  -6   5   8    6.20    2.29   1
  -6   5   8    5.71    2.49   1
  -6   5   8    6.00    2.89   1
  -6   5   9    4.20    3.12   1
  -6   5   9   -4.20    2.58   1
  -6   5  10    5.81    3.08   1
  -6   5  10    6.30    3.31   1
  -6   5  11   16.32    4.04   1
  -6   5  11   13.47    3.67   1
  -6   5  12    6.20    3.39   1
  -6   5  12    4.41    3.70   1
  -6   5  13   -0.59    5.07   1
  -6   5  13   -4.41    5.21   1
  -6   6 -10  522.58   23.77   1
  -6   6  -9  902.40   37.85   1
  -6   6  -8  861.42   35.22   1
  -6   6  -7   72.08    5.77   1
  -6   6  -6  783.44   30.23   1
  -6   6  -5  491.07   22.16   1
  -6   6  -5  480.92   21.05   1
  -6   6  -4  337.82   16.17   1
  -6   6  -4  351.56   15.00   1
  -6   6  -3  290.70   13.64   1
  -6   6  -3  312.94   14.51   1
  -6   6  -2  110.46    6.52   1
  -6   6  -2  112.57    7.21   1
  -6   6  -1   13.47    4.11   1
  -6   6  -1   17.22    3.24   1
  -6   6   0   80.28    6.27   1
  -6   6   0   79.03    3.91   1
  -6   6   0   84.27    5.69   1
  -6   6   1   34.57    3.65   1
  -6   6   1   33.18    2.65   1
  -6   6   1   38.07    3.95   1
  -6   6   2   34.69    4.12   1
  -6   6   2   38.19    2.84   1
  -6   6   2   42.25    4.81   1
  -6   6   3   19.80    3.38   1
  -6   6   3   15.76    3.81   1
  -6   6   3   18.32    2.74   1
  -6   6   4    2.69    1.80   1
  -6   6   4   -0.50    3.31   1
  -6   6   5    1.59    1.99   1
  -6   6   5    1.49    3.29   1
  -6   6   6   11.02    3.19   1
  -6   6   6    9.12    4.23   1
  -6   6   6    6.10    2.42   1
  -6   6   7   39.69    4.28   1
  -6   6   7   37.95    3.45   1
  -6   6   7   38.19    3.71   1
  -6   6   8   46.65    5.05   1
  -6   6   8   36.12    4.33   1
  -6   6   8   38.81    3.86   1
  -6   6   9   34.46    3.64   1
  -6   6   9   31.70    4.39   1
  -6   6   9   30.36    3.86   1
  -6   6  10   10.11    4.71   1
  -6   6  10   15.52    3.23   1
  -6   6  10   19.54    4.07   1
  -6   6  11    0.71    3.51   1
  -6   6  11   -2.19    3.29   1
  -6   6  12    2.19    3.70   1
  -6   6  12    2.69    3.80   1
  -6   7  -9    6.00    3.28   1
  -6   7  -8   50.55    5.12   1
  -6   7  -7  105.88    7.41   1
  -6   7  -7  124.99    7.83   1
  -6   7  -6  115.13    8.37   1
  -6   7  -6  137.83    8.22   1
  -6   7  -5    6.92    4.52   1
  -6   7  -5    1.99    2.90   1
  -6   7  -4    4.49    4.28   1
  -6   7  -4    5.90    3.11   1
  -6   7  -3   25.70    4.16   1
  -6   7  -3   23.04    3.84   1
  -6   7  -2   40.96    4.22   1
  -6   7  -2   36.72    4.12   1
  -6   7  -1  218.15   11.52   1
  -6   7  -1  210.83   10.74   1
  -6   7   0    3.39    2.69   1
  -6   7   0    2.59    2.80   1
  -6   7   0    0.90    1.10   1
  -6   7   1   26.11    4.70   1
  -6   7   1   19.54    2.03   1
  -6   7   1   23.91    3.72   1
  -6   7   2    1.59    2.09   1
  -6   7   2    1.30    2.69   1
  -6   7   2   -0.10    2.73   1
  -6   7   3   14.98    3.33   1
  -6   7   3   18.66    2.76   1
  -6   7   4    8.41    2.90   1
  -6   7   4    3.69    1.69   1
  -6   7   5   -0.30    4.32   1
  -6   7   5    5.81    2.41   1
  -6   7   5    3.39    2.80   1
  -6   7   6   12.39    4.51   1
  -6   7   6    8.82    3.33   1
  -6   7   6    5.11    2.80   1
  -6   7   7   -4.80    2.98   1
  -6   7   7    3.80    2.50   1
  -6   7   7   -1.59    3.68   1
  -6   7   8    8.18    3.72   1
  -6   7   8    4.20    3.20   1
  -6   7   8    1.69    2.78   1
  -6   7   9    6.30    3.11   1
  -6   7   9    1.90    4.61   1
  -6   7   9    3.61    4.52   1
  -6   7  10    8.58    3.40   1
  -6   7  10    5.71    3.30   1
  -6   7  10    7.08    3.19   1
  -6   7  11   47.06    5.49   1
  -6   7  11   37.58    5.15   1
  -6   8  -8   57.46    5.76   1
  -6   8  -7   -7.90    4.72   1
  -6   8  -6    7.08    3.51   1
  -6   8  -5    0.79    3.08   1
  -6   8  -4    2.40    4.71   1
  -6   8  -4    2.59    3.51   1
  -6   8  -3    2.40    3.32   1
  -6   8  -3    4.88    3.32   1
  -6   8  -2   32.83    4.24   1
  -6   8  -2   35.16    4.15   1
  -6   8  -1    8.01    3.51   1
  -6   8  -1    3.31    3.31   1
  -6   8   0    0.20    3.12   1
  -6   8   0   10.69    3.40   1
  -6   8   1   23.14    5.00   1
  -6   8   1   20.98    2.47   1
  -6   8   2   46.24    5.71   1
  -6   8   2   35.52    3.22   1
  -6   8   3    9.67    3.11   1
  -6   8   3   14.59    3.67   1
  -6   8   3   17.64    2.52   1
  -6   8   4   17.47    3.93   1
  -6   8   4   21.81    3.64   1
  -6   8   4   16.81    4.59   1
  -6   8   5    2.89    4.49   1
  -6   8   5    2.40    3.19   1
  -6   8   5    2.50    3.19   1
  -6   8   6   13.99    3.81   1
  -6   8   6   15.13    5.13   1
  -6   8   6   16.16    3.14   1
  -6   8   7   23.43    4.16   1
  -6   8   7   30.25    5.61   1
  -6   8   7   20.16    4.31   1
  -6   8   8   98.21    8.13   1
  -6   8   8  101.40    7.65   1
  -6   8   8  102.62    8.31   1
  -6   8   9   43.16    6.18   1
  -6   8   9   45.02    5.64   1
  -6   8   9   36.97    4.86   1
  -6   9  -7   30.80    5.11   1
  -6   9  -6   -0.50    3.62   1
  -6   9  -5    2.50    3.41   1
  -6   9  -4   -1.30    3.31   1
  -6   9  -2   24.40    4.45   1
  -6   9  -1   63.52    6.22   1
  -6   9   0    2.79    3.51   1
  -6   9   1    3.39    3.39   1
  -6   9   2    3.39    2.91   1
  -6   9   2    5.90    3.60   1
  -6   9   3   83.54    6.76   1
  -6   9   3   62.57    5.38   1
  -6   9   4   97.81    7.71   1
  -6   9   4   94.48    7.78   1
  -6   9   5   36.24    4.94   1
  -6   9   5   40.83    4.47   1
  -6   9   6    2.69    4.79   1
  -6   9   6    7.67    2.71   1
  -6   9   7   94.09    7.95   1
  -6   9   7   95.45    7.82   1
  -6  10  -5    3.10    4.08   1
  -6  10  -4    9.12    5.92   1
  -6  10   1   -2.89    5.10   1
  -6  10   2    4.88    4.91   1
  -6  10   3   -0.40    3.39   1
  -6  10   3    4.00    2.40   1
  -6  10   4   -0.20    2.52   1
  -6  10   4   -0.30    3.41   1
  -5 -12  -5    9.42    4.30   1
  -5 -12  -4   10.69    4.90   1
  -5 -11  -7   22.28    2.36   1
  -5 -11  -6    1.80    3.40   1
  -5 -11  -6    1.90    1.90   1
  -5 -11  -6    5.20    2.19   1
  -5 -11  -5    5.71    2.49   1
  -5 -11  -5   11.29    3.02   1
  -5 -11  -4    8.41    4.12   1
  -5 -11  -4    6.10    2.72   1
  -5 -11  -3   -1.30    3.01   1
  -5 -11  -3    2.50    2.09   1
  -5 -11  -2   19.01    2.96   1
  -5 -11  -2   13.40    3.73   1
  -5 -11  -1   15.37    3.21   1
  -5 -11  -1   21.81    5.51   1
  -5 -11   0   -2.99    3.60   1
  -5 -11   1   36.97    5.35   1
  -5 -11   2   91.01    8.20   1
  -5 -11   3  138.06   10.81   1
  -5 -10  -8    0.00    1.00   1
  -5 -10  -8    0.79    0.89   1
  -5 -10  -7  249.64   11.38   1
  -5 -10  -7  256.64   14.42   1
  -5 -10  -7  259.53   10.31   1
  -5 -10  -6   71.23    5.57   1
  -5 -10  -6   83.72    4.76   1
  -5 -10  -6   75.00    4.50   1
  -5 -10  -6   89.87    7.77   1
  -5 -10  -5   24.60    2.38   1
  -5 -10  -5   26.94    4.26   1
  -5 -10  -5   29.70    3.27   1
  -5 -10  -4   11.22    2.21   1
  -5 -10  -4   13.76    4.01   1
  -5 -10  -4    9.92    3.59   1
  -5 -10  -3   74.48    6.04   1
  -5 -10  -3   74.13    7.40   1
  -5 -10  -2   28.41    4.48   1
  -5 -10  -1   -1.59    3.88   1
  -5 -10   0    2.50    3.19   1
  -5 -10   1    3.61    3.61   1
  -5 -10   2   -4.80    3.59   1
  -5 -10   3   46.38    7.08   1
  -5 -10   4   38.07    5.43   1
  -5 -10   5   28.09    5.41   1
  -5 -10   6   53.29    6.72   1
  -5  -9 -12  309.76   19.01   1
  -5  -9 -11   13.69    4.88   1
  -5  -9 -10  104.04    7.55   1
  -5  -9  -9  151.29    9.84   1
  -5  -9  -8  165.38    6.69   1
  -5  -9  -8  167.18    9.83   1
  -5  -9  -8  156.50    6.51   1
  -5  -9  -7  124.10    7.80   1
  -5  -9  -7  119.68    5.25   1
  -5  -9  -7  125.66    5.61   1
  -5  -9  -6  217.27    9.14   1
  -5  -9  -6  220.23   11.28   1
  -5  -9  -6  214.92    9.09   1
  -5  -9  -5  317.20   13.89   1
  -5  -9  -5  309.41   15.13   1
  -5  -9  -4   30.25    4.07   1
  -5  -9  -4   28.41    3.52   1
  -5  -9  -3   43.82    4.10   1
  -5  -9  -3   47.75    5.67   1
  -5  -9  -2   14.67    3.52   1
  -5  -9  -2   18.92    3.22   1
  -5  -9  -1    1.59    3.10   1
  -5  -9  -1    1.99    2.99   1
  -5  -9   0   14.98    4.80   1
  -5  -9   0   11.70    2.87   1
  -5  -9   1    2.99    3.98   1
  -5  -9   1    5.20    3.51   1
  -5  -9   2   -0.50    3.11   1
  -5  -9   2   13.99    4.11   1
  -5  -9   3    2.69    4.99   1
  -5  -9   4    1.49    3.68   1
  -5  -9   5   21.07    4.41   1
  -5  -9   6    0.30    3.82   1
  -5  -9   7    6.40    4.30   1
  -5  -9   8   19.10    5.33   1
  -5  -8 -14  419.43   23.76   1
  -5  -8 -13  234.70   12.56   1
  -5  -8 -12    1.00    3.10   1
  -5  -8 -11    0.20    2.72   1
  -5  -8 -10  269.62   13.79   1
  -5  -8  -9    1.49    2.59   1
  -5  -8  -8  101.20    4.02   1
  -5  -8  -8   96.63    4.13   1
  -5  -8  -8   95.65    6.06   1
  -5  -8  -7   75.52    3.82   1
  -5  -8  -7   85.75    5.37   1
  -5  -8  -6  546.62   21.51   1
  -5  -8  -6  504.00   19.76   1
  -5  -8  -5 2070.25   74.62   1
  -5  -8  -5 2064.79   72.70   1
  -5  -8  -5 2215.58   70.60   1
  -5  -8  -4  796.93   27.67   1
  -5  -8  -4  713.96   28.86   1
  -5  -8  -3  531.30   20.28   1
  -5  -8  -3  505.80   21.59   1
  -5  -8  -2   36.72    4.73   1
  -5  -8  -2   30.58    4.42   1
  -5  -8  -1   20.34    3.97   1
  -5  -8  -1   19.62    3.10   1
  -5  -8   0    5.62    2.80   1
  -5  -8   0    4.80    3.68   1
  -5  -8   1    4.08    4.20   1
  -5  -8   1    5.38    2.69   1
  -5  -8   2    7.18    3.11   1
  -5  -8   2   11.09    3.33   1
  -5  -8   3    6.50    3.21   1
  -5  -8   3    0.20    3.01   1
  -5  -8   4    1.10    4.60   1
  -5  -8   4    3.20    3.01   1
  -5  -8   5   47.33    4.95   1
  -5  -8   5   41.60    6.45   1
  -5  -8   6    3.69    3.80   1
  -5  -8   7   -0.10    3.44   1
  -5  -8   8   43.96    5.97   1
  -5  -8   9  154.01   12.16   1
  -5  -7 -16    6.10    3.41   1
  -5  -7 -15   -1.21    3.01   1
  -5  -7 -14   -2.99    2.60   1
  -5  -7 -13  144.96    8.91   1
  -5  -7 -12    2.31    2.40   1
  -5  -7 -11   15.60    2.92   1
  -5  -7 -10  109.20    6.48   1
  -5  -7  -9   -0.71    3.21   1
  -5  -7  -8   14.59    2.60   1
  -5  -7  -8   16.00    1.20   1
  -5  -7  -7    9.61    2.73   1
  -5  -7  -7    7.90    1.40   1
  -5  -7  -6  132.71    5.76   1
  -5  -7  -6  136.66    6.78   1
  -5  -7  -5    1.99    1.38   1
  -5  -7  -5    3.69    2.50   1
  -5  -7  -4  184.42    8.69   1
  -5  -7  -4  187.42    8.21   1
  -5  -7  -4  195.44    8.67   1
  -5  -7  -3  222.01    9.24   1
  -5  -7  -3  211.99   10.77   1
  -5  -7  -2  112.57    6.37   1
  -5  -7  -2  119.68    6.78   1
  -5  -7  -1    2.99    2.49   1
  -5  -7  -1    9.99    3.79   1
  -5  -7   0  140.66    7.59   1
  -5  -7   0  143.04    7.42   1
  -5  -7   1   31.47    3.81   1
  -5  -7   1   24.11    4.12   1
  -5  -7   2    3.50    3.10   1
  -5  -7   2    3.61    2.81   1
  -5  -7   3    8.88    4.11   1
  -5  -7   3   14.82    3.08   1
  -5  -7   4    2.89    2.89   1
  -5  -7   4    3.88    3.19   1
  -5  -7   5   69.72    5.85   1
  -5  -7   6   -1.30    4.49   1
  -5  -7   7   41.99    5.96   1
  -5  -7   8    4.00    5.08   1
  -5  -7   9   22.94    5.84   1
  -5  -7  10  132.02   10.80   1
  -5  -7  11  104.04    8.98   1
  -5  -6 -17   -1.49    2.98   1
  -5  -6 -16   73.96    6.54   1
  -5  -6 -15    6.30    3.71   1
  -5  -6 -14   -1.80    3.30   1
  -5  -6 -13  175.56    8.48   1
  -5  -6 -12  124.10    7.58   1
  -5  -6 -11  574.56   23.49   1
  -5  -6 -10  334.89   15.01   1
  -5  -6  -9   18.58    1.12   1
  -5  -6  -9   17.31    2.58   1
  -5  -6  -8   15.60    2.37   1
  -5  -6  -8   15.60    1.26   1
  -5  -6  -7   13.10    1.59   1
  -5  -6  -7   16.56    2.52   1
  -5  -6  -6  414.53   15.47   1
  -5  -6  -6  398.80   14.38   1
  -5  -6  -5  191.27    7.74   1
  -5  -6  -5  191.55    8.58   1
  -5  -6  -4   39.06    3.38   1
  -5  -6  -4   43.03    3.02   1
  -5  -6  -3   -0.20    2.02   1
  -5  -6  -3    2.19    1.60   1
  -5  -6  -3    1.00    2.10   1
  -5  -6  -2    9.30    3.42   1
  -5  -6  -2    5.11    2.40   1
  -5  -6  -1   18.40    3.78   1
  -5  -6  -1   15.52    2.92   1
  -5  -6   0  312.94   14.15   1
  -5  -6   0  324.36   12.97   1
  -5  -6   1    3.10    2.39   1
  -5  -6   1    3.80    3.71   1
  -5  -6   2  278.22   12.01   1
  -5  -6   2  287.64   12.55   1
  -5  -6   3  192.93    9.72   1
  -5  -6   3  191.27   10.51   1
  -5  -6   4  950.49   41.31   1
  -5  -6   5  325.44   14.43   1
  -5  -6   6   33.29    4.15   1
  -5  -6   7  175.30   10.59   1
  -5  -6   8   41.22    4.75   1
  -5  -6   9   -2.31    3.22   1
  -5  -6  10    7.08    3.67   1
  -5  -6  11    6.60    6.01   1
  -5  -6  12   15.29    4.93   1
  -5  -5 -17    7.02    2.81   1
  -5  -5 -16    3.88    3.70   1
  -5  -5 -15   16.40    3.97   1
  -5  -5 -14   -1.69    3.20   1
  -5  -5 -13  106.50    6.19   1
  -5  -5 -12   13.47    2.57   1
  -5  -5 -11  103.84    5.50   1
  -5  -5 -10    5.38    0.79   1
  -5  -5 -10    6.10    2.82   1
  -5  -5  -9  103.23    4.27   1
  -5  -5  -9  100.40    5.21   1
  -5  -5  -8  194.60    8.09   1
  -5  -5  -8  198.81    7.33   1
  -5  -5  -7  276.56   11.31   1
  -5  -5  -7  274.23    9.94   1
  -5  -5  -6  171.61    7.07   1
  -5  -5  -6  173.19    6.58   1
  -5  -5  -5   60.06    3.57   1
  -5  -5  -5   58.37    3.36   1
  -5  -5  -4  306.25   12.95   1
  -5  -5  -4  312.94   10.97   1
  -5  -5  -3   88.36    4.14   1
  -5  -5  -3   90.44    4.76   1
  -5  -5  -2  733.33   25.46   1
  -5  -5  -2  717.17   25.17   1
  -5  -5  -2  731.70   24.34   1
  -5  -5  -1   73.96    4.64   1
  -5  -5  -1   79.03    4.62   1
  -5  -5   0   -0.50    3.01   1
  -5  -5   0    5.52    2.30   1
  -5  -5   1    2.31    2.22   1
  -5  -5   1   -3.88    2.29   1
  -5  -5   2   36.72    3.64   1
  -5  -5   3    4.28    3.81   1
  -5  -5   4  422.71   17.68   1
  -5  -5   5   81.54    6.14   1
  -5  -5   6   42.25    4.81   1
  -5  -5   7   52.85    5.38   1
  -5  -5   8  187.42   12.32   1
  -5  -5   9    5.38    3.39   1
  -5  -5  10   -1.00    3.30   1
  -5  -5  11    0.00    1.00   1
  -5  -5  12   -0.10    5.47   1
  -5  -5  13    7.18    4.18   1
  -5  -4 -15    2.10    2.29   1
  -5  -4 -14    1.21    2.00   1
  -5  -4 -13   24.90    2.79   1
  -5  -4 -12  463.54   18.09   1
  -5  -4 -11  111.51    5.70   1
  -5  -4 -10  296.53   12.40   1
  -5  -4 -10  316.13   11.38   1
  -5  -4  -9  825.41   29.30   1
  -5  -4  -9  839.26   27.81   1
  -5  -4  -8  553.66   18.82   1
  -5  -4  -8  574.08   21.08   1
  -5  -4  -7  536.39   18.53   1
  -5  -4  -7  508.05   17.13   1
  -5  -4  -6 2732.15   88.86   1
  -5  -4  -6 2882.62   90.20   1
  -5  -4  -5  748.02   24.61   1
  -5  -4  -5  702.78   23.86   1
  -5  -4  -4  250.59    9.18   1
  -5  -4  -4  253.76   10.20   1
  -5  -4  -3   19.18    2.63   1
  -5  -4  -3   21.90    2.62   1
  -5  -4  -2   13.32    1.97   1
  -5  -4  -2   14.06    2.70   1
  -5  -4  -1  558.38   19.38   1
  -5  -4  -1  556.96   21.24   1
  -5  -4  -1  571.21   18.64   1
  -5  -4   0   59.44    3.86   1
  -5  -4   0   70.06    4.35   1
  -5  -4   1  100.40    5.01   1
  -5  -4   2  126.79    5.86   1
  -5  -4   3   87.24    5.23   1
  -5  -4   4    5.62    3.60   1
  -5  -4   5   28.30    3.51   1
  -5  -4   6   21.62    4.09   1
  -5  -4   7    9.00    4.02   1
  -5  -4   8   24.30    3.85   1
  -5  -4   9    0.20    3.01   1
  -5  -4  10    2.10    3.31   1
  -5  -4  11   28.94    4.52   1
  -5  -4  12   22.94    5.75   1
  -5  -4  13    1.90    3.89   1
  -5  -4  14   12.39    4.36   1
  -5  -3 -14    8.53    2.28   1
  -5  -3 -13   88.74    5.28   1
  -5  -3 -12  234.09   10.10   1
  -5  -3 -11   10.37    1.42   1
  -5  -3 -11    7.02    1.70   1
  -5  -3 -10  128.60    4.99   1
  -5  -3 -10  121.00    5.50   1
  -5  -3  -9   93.51    4.06   1
  -5  -3  -9   96.63    4.33   1
  -5  -3  -8  443.94   15.59   1
  -5  -3  -8  432.22   14.97   1
  -5  -3  -7    8.88    1.49   1
  -5  -3  -7    9.18    1.70   1
  -5  -3  -6  226.20    8.72   1
  -5  -3  -6  227.41    8.14   1
  -5  -3  -5 1139.74   37.81   1
  -5  -3  -5 1161.45   38.17   1
  -5  -3  -4 2440.36   79.04   1
  -5  -3  -4 2562.38   79.98   1
  -5  -3  -3  714.49   24.06   1
  -5  -3  -3  721.46   23.64   1
  -5  -3  -2   52.13    3.03   1
  -5  -3  -2   51.27    3.29   1
  -5  -3  -1  101.61    4.44   1
  -5  -3  -1   93.12    4.82   1
  -5  -3   0    7.67    1.99   1
  -5  -3   1    5.20    3.60   1
  -5  -3   1    4.88    2.21   1
  -5  -3   2   10.37    2.32   1
  -5  -3   3    5.62    2.32   1
  -5  -3   4   30.80    4.00   1
  -5  -3   5    3.50    2.58   1
  -5  -3   6   66.75    4.58   1
  -5  -3   7    0.79    2.49   1
  -5  -3   8   17.81    3.29   1
  -5  -3   9  292.07   14.01   1
  -5  -3  10   45.56    5.26   1
  -5  -3  11  157.75    9.04   1
  -5  -3  12   38.69    4.85   1
  -5  -3  13   12.11    3.90   1
  -5  -3  14   -1.10    5.00   1
  -5  -2 -11  108.78    5.01   1
  -5  -2 -11  112.57    4.88   1
  -5  -2 -10  176.89    7.18   1
  -5  -2 -10  177.69    7.20   1
  -5  -2  -9    1.21    1.61   1
  -5  -2  -9    0.50    1.11   1
  -5  -2  -8  407.64   13.73   1
  -5  -2  -8  401.60   14.43   1
  -5  -2  -7   13.40    1.61   1
  -5  -2  -7   11.29    1.28   1
  -5  -2  -6  222.01    8.05   1
  -5  -2  -6  214.92    7.92   1
  -5  -2  -5  173.98    6.33   1
  -5  -2  -5  171.61    6.29   1
  -5  -2  -4  522.58   17.83   1
  -5  -2  -4  516.65   17.27   1
  -5  -2  -3  172.40    6.57   1
  -5  -2  -3  177.96    6.67   1
  -5  -2  -2   45.56    3.24   1
  -5  -2  -2   39.31    2.63   1
  -5  -2  -1    0.71    1.51   1
  -5  -2  -1    1.00    1.70   1
  -5  -2   0  299.64   10.73   1
  -5  -2   1  369.02   13.45   1
  -5  -2   2    8.70    2.30   1
  -5  -2   3    6.50    2.40   1
  -5  -2   4  242.74    9.66   1
  -5  -2   4  239.01    9.89   1
  -5  -2   5   48.30    3.75   1
  -5  -2   6  222.01    9.24   1
  -5  -2   7  969.70   35.50   1
  -5  -2   8   31.02    3.79   1
  -5  -2   9   73.27    5.82   1
  -5  -2  10  536.85   20.85   1
  -5  -2  11    0.90    4.10   1
  -5  -2  12  115.99    8.19   1
  -5  -2  13   43.16    5.26   1
  -5  -2  14    4.41    3.70   1
  -5  -2  15   -0.40    5.08   1
  -5  -2  15   -0.30    4.21   1
  -5  -1 -11 1045.88   35.57   1
  -5  -1 -10 1061.46   35.84   1
  -5  -1  -9   11.90    1.31   1
  -5  -1  -9    8.53    1.52   1
  -5  -1  -8  163.33    6.39   1
  -5  -1  -8  158.76    6.05   1
  -5  -1  -7  188.24    7.68   1
  -5  -1  -7  175.83    6.63   1
  -5  -1  -6   79.03    3.20   1
  -5  -1  -6   81.54    3.79   1
  -5  -1  -5  309.06   10.90   1
  -5  -1  -5  310.11   10.57   1
  -5  -1  -4   11.49    1.02   1
  -5  -1  -4   11.97    1.73   1
  -5  -1  -3  120.34    4.61   1
  -5  -1  -3  113.85    4.91   1
  -5  -1  -2  341.88   12.20   1
  -5  -1  -2  331.97   11.66   1
  -5  -1  -1   96.63    4.72   1
  -5  -1   0 1273.06   40.68   1
  -5  -1   1  110.25    5.46   1
  -5  -1   2   11.42    2.70   1
  -5  -1   3  170.04    7.04   1
  -5  -1   4   -5.90    2.82   1
  -5  -1   5 3351.25  109.99   1
  -5  -1   6 1326.42   46.62   1
  -5  -1   7   98.80    6.76   1
  -5  -1   8  129.50    7.28   1
  -5  -1   8  127.24    6.99   1
  -5  -1   9 2355.16   83.47   1
  -5  -1   9 2323.24   80.98   1
  -5  -1  10 1149.89   46.80   1
  -5  -1  10 1129.63   43.02   1
  -5  -1  11  354.95   17.71   1
  -5  -1  11  355.32   16.21   1
  -5  -1  12   11.97    3.32   1
  -5  -1  12   10.63    3.59   1
  -5  -1  13   57.15    6.05   1
  -5  -1  13   60.84    5.77   1
  -5  -1  13   55.06    4.90   1
  -5  -1  14   84.64    7.54   1
  -5  -1  14   67.57    7.07   1
  -5  -1  14   73.62    6.18   1
  -5  -1  15    9.42    4.48   1
  -5  -1  15    7.67    4.27   1
  -5   0 -11  107.33    5.39   1
  -5   0 -10    8.70    2.42   1
  -5   0  -9   24.21    2.66   1
  -5   0  -8    8.01    1.70   1
  -5   0  -7  192.93    7.50   1
  -5   0  -6    9.61    2.48   1
  -5   0  -5  757.90   24.23   1
  -5   0  -5  775.07   25.61   1
  -5   0  -4   79.39    3.03   1
  -5   0  -4   76.56    3.85   1
  -5   0  -3    1.00    0.80   1
  -5   0  -3    0.50    1.60   1
  -5   0  -2   22.47    2.65   1
  -5   0  -2   27.46    1.57   1
  -5   0  -1   50.55    3.27   1
  -5   0   0  224.70    8.39   1
  -5   0   1    6.92    2.31   1
  -5   0   2  310.82   11.28   1
  -5   0   3   34.11    3.15   1
  -5   0   4  518.47   18.67   1
  -5   0   5  746.38   25.13   1
  -5   0   6   37.95    3.57   1
  -5   0   7   17.47    3.01   1
  -5   0   8    3.50    2.81   1
  -5   0   9   53.58    4.54   1
  -5   0  10   75.00    5.20   1
  -5   0  10   81.90    5.97   1
  -5   0  11   62.09    5.67   1
  -5   0  11   77.44    5.46   1
  -5   0  12   48.02    5.27   1
  -5   0  12   32.49    4.56   1
  -5   0  13   11.49    3.53   1
  -5   0  13   11.09    3.53   1
  -5   0  14    2.10    3.60   1
  -5   0  14    8.82    3.98   1
  -5   0  15    5.02    3.99   1
  -5   0  15   -6.50    3.62   1
  -5   1 -11  182.25    8.10   1
  -5   1 -10  780.08   27.37   1
  -5   1  -9  342.62   13.33   1
  -5   1  -8   25.50    2.63   1
  -5   1  -7 1111.56   36.67   1
  -5   1  -6  265.69   10.11   1
  -5   1  -5 4723.81  149.83   1
  -5   1  -4    2.10    2.70   1
  -5   1  -3  168.74    6.75   1
  -5   1  -2 2062.98   63.59   1
  -5   1  -2 2060.25   64.45   1
  -5   1  -2 2000.77   63.52   1
  -5   1  -1   10.69    0.98   1
  -5   1  -1   10.30    2.12   1
  -5   1   0   -0.10    2.73   1
  -5   1   0    1.99    0.99   1
  -5   1   1   61.47    4.23   1
  -5   1   1   65.45    3.07   1
  -5   1   2  206.21    8.04   1
  -5   1   2  206.50    8.05   1
  -5   1   3   53.73    3.23   1
  -5   1   3   55.20    3.57   1
  -5   1   4    4.00    2.28   1
  -5   1   4    3.80    2.11   1
  -5   1   5  491.95   18.19   1
  -5   1   5  503.10   18.39   1
  -5   1   6   10.30    2.82   1
  -5   1   6   12.53    2.34   1
  -5   1   7    8.29    2.71   1
  -5   1   7    9.80    2.82   1
  -5   1   8   13.32    3.87   1
  -5   1   8   14.82    2.46   1
  -5   1   9   12.89    3.37   1
  -5   1   9    6.71    2.69   1
  -5   1  10    8.01    2.38   1
  -5   1  10   10.89    4.09   1
  -5   1  11   -1.21    3.52   1
  -5   1  11    0.10    2.84   1
  -5   1  12    1.80    3.00   1
  -5   1  12   -1.80    2.89   1
  -5   1  13    6.50    3.42   1
  -5   1  13    0.90    3.31   1
  -5   1  14   -2.19    3.11   1
  -5   1  14    1.10    4.91   1
  -5   1  15    3.20    3.90   1
  -5   1  15    5.52    3.81   1
  -5   1  16   -4.08    4.20   1
  -5   1  16    0.71    5.73   1
  -5   2 -11  109.83    5.66   1
  -5   2 -10    0.50    2.81   1
  -5   2  -9   81.54    4.33   1
  -5   2  -8  315.06   12.43   1
  -5   2  -7  305.20   11.53   1
  -5   2  -6  457.10   15.82   1
  -5   2  -5  889.23   29.82   1
  -5   2  -4 1014.42   33.12   1
  -5   2  -3 2270.52   73.38   1
  -5   2  -2  166.41    7.22   1
  -5   2  -1   25.40    2.52   1
  -5   2  -1   30.03    1.42   1
  -5   2   0  167.44    6.21   1
  -5   2   0  171.09    7.06   1
  -5   2   1   99.80    4.60   1
  -5   2   1   96.63    3.93   1
  -5   2   2  170.04    7.30   1
  -5   2   2  166.41    6.19   1
  -5   2   3   14.90    2.62   1
  -5   2   3   17.47    1.59   1
  -5   2   4  364.05   12.97   1
  -5   2   4  349.69   13.09   1
  -5   2   5    1.80    1.50   1
  -5   2   5    2.10    2.29   1
  -5   2   6   82.81    4.55   1
  -5   2   6   93.90    5.43   1
  -5   2   7    4.41    2.81   1
  -5   2   7    1.80    1.80   1
  -5   2   8    7.78    3.68   1
  -5   2   8    9.49    2.22   1
  -5   2   9  267.32   12.43   1
  -5   2   9  265.04   12.70   1
  -5   2  10  137.12    7.73   1
  -5   2  10  129.28    7.73   1
  -5   2  11   76.39    5.42   1
  -5   2  11   82.45    5.99   1
  -5   2  12  108.37    7.70   1
  -5   2  12  123.88    8.01   1
  -5   2  13   15.68    4.44   1
  -5   2  13   11.97    4.71   1
  -5   2  14    8.58    3.69   1
  -5   2  14    5.20    4.70   1
  -5   2  15   -2.99    4.88   1
  -5   2  15    1.49    5.08   1
  -5   3 -10   71.06    5.06   1
  -5   3  -9  249.96   10.43   1
  -5   3  -8  148.11    7.06   1
  -5   3  -7   12.60    2.27   1
  -5   3  -6   15.29    3.21   1
  -5   3  -5  151.04    6.64   1
  -5   3  -4    1.69    1.90   1
  -5   3  -3   13.99    2.32   1
  -5   3  -2   14.06    3.23   1
  -5   3  -1   33.41    3.58   1
  -5   3  -1   37.95    1.72   1
  -5   3   0   16.48    2.19   1
  -5   3   0   17.22    1.41   1
  -5   3   0   17.14    3.23   1
  -5   3   1   54.91    3.56   1
  -5   3   1   45.16    4.17   1
  -5   3   1   53.14    2.77   1
  -5   3   2  405.22   15.70   1
  -5   3   2  419.02   15.15   1
  -5   3   2  402.00   14.44   1
  -5   3   3  160.02    6.32   1
  -5   3   3  156.75    6.76   1
  -5   3   3  160.53    7.10   1
  -5   3   4   10.63    2.41   1
  -5   3   4   16.81    2.13   1
  -5   3   4   14.06    2.10   1
  -5   3   5  262.12   10.69   1
  -5   3   5  244.92   10.33   1
  -5   3   5  245.24   10.34   1
  -5   3   6   16.56    2.28   1
  -5   3   7   60.84    3.90   1
  -5   3   8   -1.10    3.21   1
  -5   3   8   -2.50    1.90   1
  -5   3   9   -0.79    2.39   1
  -5   3   9   -0.20    2.02   1
  -5   3  10    8.58    2.58   1
  -5   3  10    9.99    3.98   1
  -5   3  11    1.49    2.59   1
  -5   3  11   -1.10    2.79   1
  -5   3  12  302.76   16.36   1
  -5   3  12  325.44   16.24   1
  -5   3  13    0.50    4.22   1
  -5   3  13    7.90    4.38   1
  -5   3  14   10.30    3.72   1
  -5   3  14   14.21    3.77   1
  -5   3  15    3.39    3.79   1
  -5   3  15    6.40    3.80   1
  -5   4 -10   20.07    3.85   1
  -5   4  -9   67.08    4.42   1
  -5   4  -8  225.90    9.32   1
  -5   4  -7   15.52    2.84   1
  -5   4  -6    4.20    2.21   1
  -5   4  -5   74.30    4.83   1
  -5   4  -4   62.25    4.10   1
  -5   4  -4   61.47    4.55   1
  -5   4  -3  176.36    7.70   1
  -5   4  -3  164.61    7.70   1
  -5   4  -2   11.29    3.02   1
  -5   4  -2   12.67    3.28   1
  -5   4  -1    0.71    2.81   1
  -5   4  -1    1.80    2.01   1
  -5   4  -1    0.30    1.00   1
  -5   4   0  126.11    6.29   1
  -5   4   0  120.12    4.82   1
  -5   4   0  124.99    6.04   1
  -5   4   1  133.86    6.25   1
  -5   4   1  130.87    5.26   1
  -5   4   1  127.01    6.09   1
  -5   4   2  232.56    9.15   1
  -5   4   2  230.74   10.03   1
  -5   4   2  223.80    9.87   1
  -5   4   3    5.11    2.49   1
  -5   4   3    8.88    1.49   1
  -5   4   3    4.28    1.99   1
  -5   4   4   44.49    3.60   1
  -5   4   4   38.56    2.73   1
  -5   4   4   33.41    3.01   1
  -5   4   5    0.10    2.43   1
  -5   4   5    0.79    1.69   1
  -5   4   5    0.71    2.20   1
  -5   4   6    9.92    2.71   1
  -5   4   6   11.09    2.60   1
  -5   4   6    7.90    1.91   1
  -5   4   7   85.75    4.63   1
  -5   4   7   67.73    4.94   1
  -5   4   7   80.28    5.20   1
  -5   4   8    0.30    2.31   1
  -5   4   8    0.30    1.41   1
  -5   4   8    1.21    1.91   1
  -5   4   9    8.82    1.90   1
  -5   4   9    9.80    3.38   1
  -5   4   9    6.10    2.42   1
  -5   4  10  101.00    5.43   1
  -5   4  10  111.51    7.18   1
  -5   4  10  101.61    6.85   1
  -5   4  11  110.88    7.58   1
  -5   4  11  115.78    7.96   1
  -5   4  12   51.98    5.05   1
  -5   4  12   53.00    5.39   1
  -5   4  13    3.69    2.88   1
  -5   4  13   -2.40    4.09   1
  -5   4  14   -1.30    3.19   1
  -5   4  14    3.10    4.79   1
  -5   4  15   28.94    6.24   1
  -5   4  15   23.81    4.49   1
  -5   5  -9   -2.40    2.51   1
  -5   5  -8  196.84    9.26   1
  -5   5  -7   -4.20    3.49   1
  -5   5  -6   13.18    3.63   1
  -5   5  -6   13.76    3.71   1
  -5   5  -5  119.25    6.12   1
  -5   5  -5  121.88    6.84   1
  -5   5  -4   34.34    3.52   1
  -5   5  -4   37.33    3.30   1
  -5   5  -3   11.42    2.70   1
  -5   5  -3   10.50    2.59   1
  -5   5  -2  446.90   17.33   1
  -5   5  -2  438.06   16.33   1
  -5   5  -1   27.14    1.98   1
  -5   5  -1   26.73    3.00   1
  -5   5  -1   28.09    4.13   1
  -5   5   0  117.94    5.86   1
  -5   5   0  118.81    5.01   1
  -5   5   0  116.64    5.83   1
  -5   5   1   87.05    5.04   1
  -5   5   1   85.75    5.00   1
  -5   5   1   90.63    4.19   1
  -5   5   2   20.70    3.82   1
  -5   5   2   27.56    2.62   1
  -5   5   2   24.21    3.54   1
  -5   5   3   14.29    3.40   1
  -5   5   3   13.10    2.39   1
  -5   5   3   13.10    2.53   1
  -5   5   4  144.96    6.98   1
  -5   5   4  141.37    7.13   1
  -5   5   4  148.35    6.82   1
  -5   5   5   10.37    3.09   1
  -5   5   5    4.41    3.40   1
  -5   5   5    8.53    2.39   1
  -5   5   6   91.39    5.74   1
  -5   5   6   98.01    5.74   1
  -5   5   6  101.81    5.65   1
  -5   5   7   -0.10    2.02   1
  -5   5   7   -2.19    2.31   1
  -5   5   7   -2.31    1.70   1
  -5   5   8   29.48    3.15   1
  -5   5   8   31.14    2.90   1
  -5   5   8   32.95    4.25   1
  -5   5   9   15.21    2.11   1
  -5   5   9   11.09    3.73   1
  -5   5   9   15.60    3.71   1
  -5   5  10    1.90    2.40   1
  -5   5  10    3.69    2.80   1
  -5   5  10    2.79    2.50   1
  -5   5  11    2.19    1.69   1
  -5   5  11    5.02    4.12   1
  -5   5  11   -0.40    2.68   1
  -5   5  12   -2.40    2.70   1
  -5   5  12    1.90    1.60   1
  -5   5  12    0.10    3.03   1
  -5   5  13    2.19    4.29   1
  -5   5  13    0.71    3.51   1
  -5   5  14   -5.02    3.72   1
  -5   5  14    2.31    3.71   1
  -5   6  -9   34.46    3.76   1
  -5   6  -8  113.00    7.02   1
  -5   6  -8  131.79    7.58   1
  -5   6  -7  121.88    7.95   1
  -5   6  -7  133.17    7.15   1
  -5   6  -6 1703.21   63.56   1
  -5   6  -6 1690.03   58.38   1
  -5   6  -5   15.21    4.84   1
  -5   6  -5   17.89    4.23   1
  -5   6  -3  132.25   10.58   1
  -5   6  -3  100.00    9.40   1
  -5   6  -2   52.13    4.77   1
  -5   6  -2   72.59    5.28   1
  -5   6  -1  859.66   29.91   1
  -5   6  -1  897.00   34.14   1
  -5   6  -1  876.16   32.56   1
  -5   6   0 2353.22   79.56   1
  -5   6   0 2405.90   82.40   1
  -5   6   0 2476.06   86.58   1
  -5   6   1  380.25   14.82   1
  -5   6   1  399.20   16.78   1
  -5   6   1  390.46   17.39   1
  -5   6   2   52.56    4.35   1
  -5   6   2   57.91    4.26   1
  -5   6   2   53.00    3.49   1
  -5   6   3    9.92    2.58   1
  -5   6   3    9.12    3.50   1
  -5   6   3    9.99    2.59   1
  -5   6   4   86.68    4.66   1
  -5   6   4   88.17    6.01   1
  -5   6   4   80.46    5.38   1
  -5   6   5    4.49    3.01   1
  -5   6   5    5.20    2.42   1
  -5   6   5    3.61    2.01   1
  -5   6   6   99.80    5.99   1
  -5   6   6   92.54    6.35   1
  -5   6   6  100.60    5.62   1
  -5   6   7   19.98    2.59   1
  -5   6   7   20.43    2.89   1
  -5   6   7   15.60    3.00   1
  -5   6   8   29.16    3.35   1
  -5   6   8   28.84    3.22   1
  -5   6   8   23.72    3.51   1
  -5   6   9   54.17    4.86   1
  -5   6   9   57.46    4.55   1
  -5   6   9   58.68    5.06   1
  -5   6  10   38.56    4.22   1
  -5   6  10   42.64    4.31   1
  -5   6  10   30.36    3.97   1
  -5   6  11   16.40    2.67   1
  -5   6  11   13.10    4.42   1
  -5   6  11   14.52    3.58   1
  -5   6  12   26.94    4.15   1
  -5   6  12   30.36    5.95   1
  -5   6  13    0.10    3.54   1
  -5   6  13    5.81    3.62   1
  -5   6  14    0.59    3.88   1
  -5   6  14   -4.58    4.58   1
  -5   7  -9   64.64    5.31   1
  -5   7  -8   -1.59    2.80   1
  -5   7  -8    6.30    3.21   1
  -5   7  -7   44.22    4.66   1
  -5   7  -7   48.02    4.44   1
  -5   7  -6  145.68    8.45   1
  -5   7  -6  134.56    7.89   1
  -5   7  -5   27.56    3.78   1
  -5   7  -5   34.46    4.23   1
  -5   7  -4 1354.24   52.26   1
  -5   7  -4 1431.11   55.23   1
  -5   7  -3  962.86   39.10   1
  -5   7  -3  994.14   37.84   1
  -5   7  -2   43.16    3.94   1
  -5   7  -2   49.14    4.49   1
  -5   7  -1  176.62    9.04   1
  -5   7  -1  180.10    9.66   1
  -5   7   0   -7.40    3.37   1
  -5   7   0    1.59    1.59   1
  -5   7   0  -10.89    3.63   1
  -5   7   1   23.72    3.12   1
  -5   7   1   24.70    3.28   1
  -5   7   1   20.16    2.60   1
  -5   7   2   15.13    2.88   1
  -5   7   2   17.98    2.20   1
  -5   7   2   16.48    3.09   1
  -5   7   3  216.68   10.01   1
  -5   7   3  196.56    9.53   1
  -5   7   3  203.63    9.70   1
  -5   7   4  103.43    6.71   1
  -5   7   4  105.27    5.75   1
  -5   7   4  102.21    6.47   1
  -5   7   5    7.51    2.58   1
  -5   7   5    7.62    2.10   1
  -5   7   5    6.00    2.60   1
  -5   7   6   -0.50    2.10   1
  -5   7   6    2.31    3.40   1
  -5   7   6   -0.79    2.39   1
  -5   7   7   -2.89    3.40   1
  -5   7   7   -2.79    2.50   1
  -5   7   7    6.00    3.38   1
  -5   7   8    9.99    2.78   1
  -5   7   8    6.50    3.01   1
  -5   7   8    6.71    3.68   1
  -5   7   9   66.75    5.88   1
  -5   7   9   61.47    5.17   1
  -5   7   9   71.91    6.11   1
  -5   7  10  345.22   19.32   1
  -5   7  10  343.73   18.91   1
  -5   7  10  349.69   18.70   1
  -5   7  11  334.16   19.38   1
  -5   7  11  321.13   18.64   1
  -5   7  11  348.94   19.05   1
  -5   7  12  251.86   14.60   1
  -5   7  12  256.00   15.04   1
  -5   7  13  112.36    9.12   1
  -5   7  13  140.42   10.19   1
  -5   8 -10   27.25    4.38   1
  -5   8  -9   13.32    3.80   1
  -5   8  -8   24.80    3.98   1
  -5   8  -7    4.28    2.90   1
  -5   8  -6   15.76    3.41   1
  -5   8  -6   14.82    3.39   1
  -5   8  -5    1.21    2.71   1
  -5   8  -5    0.30    2.71   1
  -5   8  -4  175.83    9.81   1
  -5   8  -4  148.11    9.25   1
  -5   8  -3    0.71    4.02   1
  -5   8  -3    3.39    2.69   1
  -5   8  -2    3.20    2.90   1
  -5   8  -2    3.69    2.80   1
  -5   8  -1   78.32    5.84   1
  -5   8  -1   73.96    6.19   1
  -5   8   0   19.98    3.40   1
  -5   8   0   20.98    3.39   1
  -5   8   1   31.02    4.90   1
  -5   8   1   33.99    3.03   1
  -5   8   1   43.82    4.24   1
  -5   8   2   10.30    3.02   1
  -5   8   2    8.29    2.07   1
  -5   8   3    5.81    2.89   1
  -5   8   3   14.36    3.03   1
  -5   8   4    9.12    3.02   1
  -5   8   4    5.52    3.81   1
  -5   8   4    6.30    2.61   1
  -5   8   5   15.21    2.96   1
  -5   8   5   19.89    4.28   1
  -5   8   5    5.29    2.30   1
  -5   8   6   -0.20    2.52   1
  -5   8   6    3.31    3.20   1
  -5   8   6    2.69    3.90   1
  -5   8   7   20.98    4.40   1
  -5   8   7   14.29    4.08   1
  -5   8   7   19.27    3.34   1
  -5   8   8    8.01    2.89   1
  -5   8   8    2.79    4.01   1
  -5   8   8    3.31    2.69   1
  -5   8   9    0.50    2.81   1
  -5   8   9   -2.89    4.08   1
  -5   8   9    4.58    3.00   1
  -5   8  10   -2.99    4.08   1
  -5   8  10   -1.69    2.89   1
  -5   8  10    1.99    2.99   1
  -5   8  11   37.09    5.24   1
  -5   8  11   35.76    4.54   1
  -5   8  11   40.96    5.50   1
  -5   8  12   54.17    7.07   1
  -5   8  12   65.93    6.17   1
  -5   9  -5   39.44    5.65   1
  -5   9  -4    6.71    3.21   1
  -5   9  -4    5.62    3.32   1
  -5   9  -3  178.76   11.23   1
  -5   9  -3  192.93   11.39   1
  -5   9  -2    6.30    3.01   1
  -5   9  -2    3.61    4.52   1
  -5   9  -1   10.69    3.20   1
  -5   9  -1   11.97    3.53   1
  -5   9   0    5.11    3.30   1
  -5   9   1   76.91    5.61   1
  -5   9   1   76.39    5.94   1
  -5   9   2   37.58    5.64   1
  -5   9   2   29.59    3.37   1
  -5   9   2   23.14    3.94   1
  -5   9   3   18.84    3.65   1
  -5   9   3   19.62    3.90   1
  -5   9   3   12.18    3.70   1
  -5   9   4   10.63    3.78   1
  -5   9   4   19.89    3.66   1
  -5   9   4   19.36    3.52   1
  -5   9   5   72.93    6.15   1
  -5   9   5   80.46    5.74   1
  -5   9   5   68.06    6.43   1
  -5   9   6    1.69    4.08   1
  -5   9   6    3.80    3.00   1
  -5   9   6    4.08    2.79   1
  -5   9   7   19.01    3.66   1
  -5   9   7   17.81    4.64   1
  -5   9   7   16.56    3.83   1
  -5   9   8    1.69    2.99   1
  -5   9   8   -2.50    3.00   1
  -5   9   8    4.41    2.90   1
  -5   9   9   -3.31    4.80   1
  -5   9   9    1.59    2.90   1
  -5   9   9    4.49    3.39   1
  -5   9  10    3.80    3.59   1
  -5   9  10    4.20    3.61   1
  -5   9  10   -0.71    4.52   1
  -5  10  -4   18.23    4.18   1
  -5  10  -3   13.40    4.32   1
  -5  10  -2   19.10    4.20   1
  -5  10  -1    6.40    3.29   1
  -5  10   0   -2.79    3.21   1
  -5  10   1   -1.30    2.90   1
  -5  10   2   74.65    6.57   1
  -5  10   2   70.73    5.72   1
  -5  10   3    9.42    3.50   1
  -5  10   3    1.69    2.70   1
  -5  10   4   27.67    4.31   1
  -5  10   4   33.06    4.83   1
  -5  10   5    0.59    2.68   1
  -5  10   5   -1.59    2.80   1
  -5  10   6    0.20    4.02   1
  -5  10   6    2.59    4.51   1
  -5  10   7    1.21    3.52   1
  -5  10   7    0.00    1.00   1
  -5  10   8    1.99    3.10   1
  -5  10   8    1.10    3.40   1
  -5  11  -2   17.72    4.29   1
  -5  11  -1   -7.62    3.81   1
  -5  11   0   17.89    4.31   1
  -5  11   1  165.12   12.59   1
  -5  11   2  109.62    9.21   1
  -5  11   3   21.16    4.69   1
  -5  11   3   30.69    6.09   1
  -5  11   4    4.08    3.11   1
  -5  11   4    4.80    3.50   1
  -4 -12  -7    1.90    3.01   1
  -4 -12  -6    4.41    3.61   1
  -4 -12  -5    5.71    2.82   1
  -4 -12  -4   54.02    5.14   1
  -4 -12  -4   72.59    6.65   1
  -4 -12  -3   27.88    5.28   1
  -4 -12  -3   37.82    4.55   1
  -4 -12  -2  -10.11    5.02   1
  -4 -12  -2   -1.80    2.39   1
  -4 -12  -1   26.11    5.62   1
  -4 -12  -1   24.80    4.08   1
  -4 -12   0   26.01    4.08   1
  -4 -12   0   18.23    4.27   1
  -4 -12   1   11.09    5.53   1
  -4 -12   1    9.67    3.48   1
  -4 -11  -8   -0.20    0.60   1
  -4 -11  -8    0.20    0.70   1
  -4 -11  -7    7.78    3.01   1
  -4 -11  -7    2.99    1.21   1
  -4 -11  -6    0.00    1.00   1
  -4 -11  -6    1.59    1.69   1
  -4 -11  -5    0.30    2.31   1
  -4 -11  -5    4.49    1.61   1
  -4 -11  -4    0.90    2.30   1
  -4 -11  -4   -0.79    3.28   1
  -4 -11  -3   58.37    5.04   1
  -4 -11  -3   63.36    5.73   1
  -4 -11  -2    4.49    2.20   1
  -4 -11  -2   10.69    3.20   1
  -4 -11  -1   10.63    2.61   1
  -4 -11  -1   10.50    4.41   1
  -4 -11   0   11.42    3.52   1
  -4 -11   0    8.88    2.68   1
  -4 -11   1   71.74    6.95   1
  -4 -11   1   71.57    6.77   1
  -4 -11   2   12.53    3.68   1
  -4 -11   2    9.49    3.20   1
  -4 -11   3    5.11    7.68   1
  -4 -11   3   -3.88    5.08   1
  -4 -11   4   14.59    4.58   1
  -4 -11   5    6.50    4.69   1
  -4 -10  -9   -5.81    4.72   1
  -4 -10  -8   46.92    2.06   1
  -4 -10  -8   46.92    5.07   1
  -4 -10  -8   48.72    2.23   1
  -4 -10  -7   32.15    2.27   1
  -4 -10  -7   40.45    4.45   1
  -4 -10  -7   33.99    3.26   1
  -4 -10  -6    3.31    1.49   1
  -4 -10  -6   -0.50    2.81   1
  -4 -10  -6    1.69    1.90   1
  -4 -10  -5   -1.30    2.10   1
  -4 -10  -5    1.90    3.20   1
  -4 -10  -5    0.10    1.22   1
  -4 -10  -4  152.52    9.63   1
  -4 -10  -4  141.13    8.32   1
  -4 -10  -4  144.00    6.48   1
  -4 -10  -3   66.10    5.04   1
  -4 -10  -3   79.03    4.80   1
  -4 -10  -3   73.62    5.83   1
  -4 -10  -2   54.17    3.97   1
  -4 -10  -2   48.86    4.89   1
  -4 -10  -2   50.27    5.10   1
  -4 -10  -1   39.94    4.30   1
  -4 -10  -1   43.56    5.02   1
  -4 -10  -1   41.09    3.59   1
  -4 -10   0   11.29    3.63   1
  -4 -10   0   11.90    4.28   1
  -4 -10   1   33.52    4.75   1
  -4 -10   1   31.92    4.75   1
  -4 -10   2  402.00   19.25   1
  -4 -10   3   50.69    5.84   1
  -4 -10   4   47.47    5.65   1
  -4 -10   5    2.99    3.70   1
  -4 -10   6   16.56    4.40   1
  -4 -10   7   28.73    5.25   1
  -4  -9 -12    1.49    3.20   1
  -4  -9 -11    4.20    3.32   1
  -4  -9 -10   71.74    6.44   1
  -4  -9  -9  452.41   18.72   1
  -4  -9  -8  559.32   23.18   1
  -4  -9  -7  285.61   13.86   1
  -4  -9  -7  266.67   11.76   1
  -4  -9  -7  271.92   11.21   1
  -4  -9  -7  267.65   10.47   1
  -4  -9  -6   46.51    3.96   1
  -4  -9  -6   48.02    4.71   1
  -4  -9  -6   47.61    2.76   1
  -4  -9  -5   11.83    3.03   1
  -4  -9  -5   15.13    3.42   1
  -4  -9  -5   14.29    2.12   1
  -4  -9  -4  168.74    9.09   1
  -4  -9  -4  157.75    7.28   1
  -4  -9  -4  150.31    7.60   1
  -4  -9  -3   33.87    4.07   1
  -4  -9  -3   27.04    3.95   1
  -4  -9  -2    6.92    2.89   1
  -4  -9  -2    1.69    3.38   1
  -4  -9  -1   -4.49    3.60   1
  -4  -9  -1   -1.00    3.80   1
  -4  -9   0    2.59    2.90   1
  -4  -9   0   -0.90    3.50   1
  -4  -9   1   38.32    3.96   1
  -4  -9   1   38.44    5.33   1
  -4  -9   2   37.95    4.44   1
  -4  -9   2   39.69    5.17   1
  -4  -9   3   21.72    4.01   1
  -4  -9   3   13.10    3.48   1
  -4  -9   4    0.71    4.52   1
  -4  -9   4    0.40    3.09   1
  -4  -9   5   16.73    4.01   1
  -4  -9   6    3.80    3.71   1
  -4  -9   7    9.00    4.32   1
  -4  -9   8   -3.88    3.78   1
  -4  -9   9   13.40    4.83   1
  -4  -8 -14  221.41   12.50   1
  -4  -8 -13   93.12    6.95   1
  -4  -8 -12  186.60    9.56   1
  -4  -8 -11   64.16    5.29   1
  -4  -8 -10  318.98   14.65   1
  -4  -8  -9 1879.22   69.36   1
  -4  -8  -8 1034.91   39.89   1
  -4  -8  -7   79.92    3.58   1
  -4  -8  -7   92.74    6.55   1
  -4  -8  -7   79.57    3.75   1
  -4  -8  -6 1186.11   40.64   1
  -4  -8  -6 1172.38   41.09   1
  -4  -8  -6 1228.50   44.16   1
  -4  -8  -5   40.32    4.70   1
  -4  -8  -5   30.47    4.75   1
  -4  -8  -4 3239.89  109.29   1
  -4  -8  -4 3419.91  113.45   1
  -4  -8  -3  275.89   13.29   1
  -4  -8  -3  273.24   12.89   1
  -4  -8  -2    9.30    2.62   1
  -4  -8  -2   12.82    2.79   1
  -4  -8  -1  276.22   11.97   1
  -4  -8  -1  241.80   12.13   1
  -4  -8   0   16.08    4.33   1
  -4  -8   0   17.39    3.17   1
  -4  -8   1   55.50    4.62   1
  -4  -8   1   52.71    4.50   1
  -4  -8   2    0.10    2.84   1
  -4  -8   2    3.39    2.61   1
  -4  -8   3    2.19    3.20   1
  -4  -8   3    8.12    3.02   1
  -4  -8   4   19.54    4.60   1
  -4  -8   4    9.67    3.42   1
  -4  -8   5   76.21    5.76   1
  -4  -8   5   78.68    6.03   1
  -4  -8   6   21.53    3.99   1
  -4  -8   6   23.52    3.98   1
  -4  -8   7   16.89    3.86   1
  -4  -8   8    8.53    4.03   1
  -4  -8   9   -0.90    3.80   1
  -4  -8  10   -2.31    3.92   1
  -4  -8  11  -13.40    6.37   1
  -4  -7 -16    9.80    4.88   1
  -4  -7 -15   17.39    3.67   1
  -4  -7 -14    5.20    2.92   1
  -4  -7 -13    0.00    1.00   1
  -4  -7 -12    1.21    2.42   1
  -4  -7 -11    9.49    2.71   1
  -4  -7 -10  171.87    9.18   1
  -4  -7  -9   35.64    4.18   1
  -4  -7  -8  192.10    8.87   1
  -4  -7  -7    3.31    2.29   1
  -4  -7  -7    3.31    0.80   1
  -4  -7  -7    3.80    0.90   1
  -4  -7  -6   -1.10    2.31   1
  -4  -7  -6   -0.20    1.21   1
  -4  -7  -5   29.38    3.25   1
  -4  -7  -5   33.64    2.55   1
  -4  -7  -4   65.93    4.87   1
  -4  -7  -4   64.80    3.86   1
  -4  -7  -3  104.24    4.90   1
  -4  -7  -3  107.54    5.60   1
  -4  -7  -2   62.25    4.58   1
  -4  -7  -2   52.56    3.92   1
  -4  -7  -1   -0.20    2.31   1
  -4  -7  -1    0.20    3.32   1
  -4  -7   0   28.94    2.91   1
  -4  -7   0   25.20    3.31   1
  -4  -7   1    7.08    2.87   1
  -4  -7   1    5.29    2.48   1
  -4  -7   2  108.16    6.24   1
  -4  -7   2  109.41    6.49   1
  -4  -7   3    0.00    1.00   1
  -4  -7   3   -0.40    2.68   1
  -4  -7   4   16.00    4.32   1
  -4  -7   4   20.43    4.43   1
  -4  -7   5    1.00    2.80   1
  -4  -7   6   14.98    3.41   1
  -4  -7   7   -1.99    3.10   1
  -4  -7   8    6.20    3.39   1
  -4  -7   9    2.59    3.51   1
  -4  -7  10    1.99    5.39   1
  -4  -7  11  228.31   14.81   1
  -4  -7  12   51.98    6.63   1
  -4  -6 -17   18.92    3.91   1
  -4  -6 -16    2.31    3.10   1
  -4  -6 -15    2.79    2.71   1
  -4  -6 -14   45.83    4.87   1
  -4  -6 -13  238.70   11.43   1
  -4  -6 -12  595.36   24.40   1
  -4  -6 -11  203.63    9.70   1
  -4  -6 -10  129.96    6.38   1
  -4  -6  -9   12.53    3.12   1
  -4  -6  -8  132.94    6.00   1
  -4  -6  -7   87.24    3.55   1
  -4  -6  -7   89.11    4.72   1
  -4  -6  -6    4.49    2.88   1
  -4  -6  -6    2.50    1.20   1
  -4  -6  -5   31.47    2.81   1
  -4  -6  -5   35.16    3.08   1
  -4  -6  -5   35.88    2.16   1
  -4  -6  -4  238.70    9.27   1
  -4  -6  -4  241.80    9.02   1
  -4  -6  -3  185.50    7.35   1
  -4  -6  -3  199.09    8.75   1
  -4  -6  -2    1.10    1.91   1
  -4  -6  -2   -0.20    2.11   1
  -4  -6  -1  173.45    8.96   1
  -4  -6  -1  189.06    7.97   1
  -4  -6   0   60.68    3.74   1
  -4  -6   0   55.65    4.03   1
  -4  -6   1  421.48   17.25   1
  -4  -6   1  419.84   15.57   1
  -4  -6   2   15.29    2.82   1
  -4  -6   2   10.82    2.63   1
  -4  -6   3   81.72    5.24   1
  -4  -6   3   85.01    5.53   1
  -4  -6   4    0.20    2.52   1
  -4  -6   5  377.14   15.92   1
  -4  -6   6    7.51    2.79   1
  -4  -6   7   98.60    7.15   1
  -4  -6   8  226.80   11.75   1
  -4  -6   9  321.13   16.49   1
  -4  -6  10   92.16    6.91   1
  -4  -6  11    1.39    3.59   1
  -4  -6  12   18.40    5.83   1
  -4  -6  13   16.48    4.79   1
  -4  -5 -16    7.62    2.93   1
  -4  -5 -15    2.40    2.60   1
  -4  -5 -14   42.25    4.42   1
  -4  -5 -13  143.76    7.43   1
  -4  -5 -12  354.95   15.45   1
  -4  -5 -11    7.29    2.21   1
  -4  -5 -10   -3.31    2.51   1
  -4  -5  -9  149.08    6.84   1
  -4  -5  -8  330.88   11.28   1
  -4  -5  -8  334.89   12.44   1
  -4  -5  -7  235.32    7.98   1
  -4  -5  -7  234.70    8.58   1
  -4  -5  -6   17.64    1.43   1
  -4  -5  -6   16.32    2.18   1
  -4  -5  -5    0.79    1.39   1
  -4  -5  -5    0.59    1.69   1
  -4  -5  -4    2.10    1.51   1
  -4  -5  -4   -1.90    1.90   1
  -4  -5  -4    2.19    1.10   1
  -4  -5  -3  244.61    9.07   1
  -4  -5  -3  236.85    8.93   1
  -4  -5  -2  961.62   31.01   1
  -4  -5  -2  949.26   30.81   1
  -4  -5  -1   47.20    3.43   1
  -4  -5  -1   48.16    3.75   1
  -4  -5   0   31.25    3.24   1
  -4  -5   0   43.96    3.85   1
  -4  -5   1   19.54    2.74   1
  -4  -5   1   15.68    2.69   1
  -4  -5   4 1089.00   38.28   1
  -4  -5   5   64.32    4.65   1
  -4  -5   6    2.59    3.70   1
  -4  -5   7  136.42    7.71   1
  -4  -5   8   86.49    6.51   1
  -4  -5   9  280.23   12.72   1
  -4  -5  10   16.89    5.26   1
  -4  -5  11   94.87    6.82   1
  -4  -5  12   35.05    4.85   1
  -4  -5  13   14.29    5.59   1
  -4  -5  14   13.76    4.30   1
  -4  -4 -15    7.18    2.79   1
  -4  -4 -14    1.90    2.10   1
  -4  -4 -13  128.60    6.80   1
  -4  -4 -12   29.70    2.94   1
  -4  -4 -11    2.99    2.39   1
  -4  -4 -10   92.93    4.82   1
  -4  -4  -9   -0.50    1.51   1
  -4  -4  -9    1.39    0.59   1
  -4  -4  -8   81.90    3.80   1
  -4  -4  -8   76.56    3.15   1
  -4  -4  -7  402.80   14.05   1
  -4  -4  -7  422.71   14.80   1
  -4  -4  -6  872.02   28.94   1
  -4  -4  -6  879.12   29.65   1
  -4  -4  -5   78.68    3.19   1
  -4  -4  -5   76.39    3.85   1
  -4  -4  -4  524.41   17.40   1
  -4  -4  -4  541.03   18.61   1
  -4  -4  -3 2261.95   72.29   1
  -4  -4  -3 2343.53   72.61   1
  -4  -4  -2 3804.42  118.43   1
  -4  -4  -2 3819.24  118.66   1
  -4  -4  -1    9.67    2.30   1
  -4  -4  -1   13.18    2.69   1
  -4  -4   0   13.76    2.89   1
  -4  -4   0   11.83    2.20   1
  -4  -4   1   20.98    2.38   1
  -4  -4   2  249.01   12.31   1
  -4  -4   5   16.08    2.81   1
  -4  -4   6  192.93    9.45   1
  -4  -4   7   78.15    5.66   1
  -4  -4   8  136.89    7.72   1
  -4  -4   9    3.88    3.98   1
  -4  -4  10   40.45    5.22   1
  -4  -4  11   -2.19    2.99   1
  -4  -4  12   37.21    4.51   1
  -4  -4  13   -6.60    4.42   1
  -4  -4  14    3.31    3.71   1
  -4  -4  15    4.28    3.97   1
  -4  -3 -13  172.13    7.87   1
  -4  -3 -12  200.22    8.77   1
  -4  -3 -11    1.99    2.28   1
  -4  -3 -10  171.09    7.06   1
  -4  -3  -9   17.47    1.34   1
  -4  -3  -9   13.40    1.61   1
  -4  -3  -8 1113.56   36.71   1
  -4  -3  -8 1112.22   36.02   1
  -4  -3  -7  684.35   23.02   1
  -4  -3  -7  720.39   24.16   1
  -4  -3  -6   39.69    2.77   1
  -4  -3  -6   36.84    2.06   1
  -4  -3  -5  989.10   32.08   1
  -4  -3  -5  983.45   32.61   1
  -4  -3  -4  736.04   23.87   1
  -4  -3  -4  735.49   23.87   1
  -4  -3  -3 3140.48   98.63   1
  -4  -3  -3 3218.29   99.84   1
  -4  -3  -2  957.28   30.94   1
  -4  -3  -2  944.95   30.74   1
  -4  -3  -1   -0.40    1.59   1
  -4  -3  -1   -1.69    1.69   1
  -4  -3  -1   -0.71    1.51   1
  -4  -3   0  203.06    7.41   1
  -4  -3   1  209.09    8.97   1
  -4  -3   2    0.30    1.80   1
  -4  -3   3   19.80    3.20   1
  -4  -3   4   47.61    4.14   1
  -4  -3   5    0.59    2.28   1
  -4  -3   6   40.70    4.21   1
  -4  -3   7   79.57    5.00   1
  -4  -3   8    5.38    2.69   1
  -4  -3   9   64.00    4.64   1
  -4  -3  10    3.39    2.69   1
  -4  -3  11   64.64    5.47   1
  -4  -3  12    2.79    4.28   1
  -4  -3  13   40.32    4.70   1
  -4  -3  14    2.40    3.41   1
  -4  -3  15   -2.79    5.28   1
  -4  -3  16    8.01    3.79   1
  -4  -2 -11   44.22    2.79   1
  -4  -2 -10   83.36    4.02   1
  -4  -2  -9  171.09    6.54   1
  -4  -2  -9  161.29    6.10   1
  -4  -2  -8  413.31   14.64   1
  -4  -2  -8  408.44   14.96   1
  -4  -2  -7  108.58    4.17   1
  -4  -2  -7  109.62    4.40   1
  -4  -2  -6  236.54    8.61   1
  -4  -2  -6  235.93    8.29   1
  -4  -2  -5   76.91    3.16   1
  -4  -2  -5   74.65    3.28   1
  -4  -2  -4    1.90    1.41   1
  -4  -2  -4    1.39    1.09   1
  -4  -2  -3    7.02    1.59   1
  -4  -2  -3   10.63    1.43   1
  -4  -2  -2 1408.50   45.79   1
  -4  -2  -2 1419.03   47.46   1
  -4  -2  -1  827.14   27.61   1
  -4  -2  -1  827.71   26.47   1
  -4  -2   0    1.39    1.49   1
  -4  -2   1  812.82   26.80   1
  -4  -2   1  824.84   27.57   1
  -4  -2   2  888.64   28.62   1
  -4  -2   3   41.86    3.23   1
  -4  -2   4   63.36    3.66   1
  -4  -2   5  280.23   10.38   1
  -4  -2   6   88.92    4.72   1
  -4  -2   7   -3.80    3.12   1
  -4  -2   8   39.82    3.53   1
  -4  -2   9    4.49    2.42   1
  -4  -2  10   14.82    3.08   1
  -4  -2  11   22.47    3.41   1
  -4  -2  12  139.71    8.04   1
  -4  -2  13    1.00    4.00   1
  -4  -2  14   -2.10    3.02   1
  -4  -2  15   48.86    5.03   1
  -4  -2  16   21.62    5.12   1
  -4  -2  16   14.06    5.40   1
  -4  -1 -10   76.91    3.68   1
  -4  -1  -9   27.67    1.89   1
  -4  -1  -9   32.04    2.04   1
  -4  -1  -8   40.96    2.05   1
  -4  -1  -8   40.32    2.16   1
  -4  -1  -7  137.59    5.16   1
  -4  -1  -7  128.37    5.21   1
  -4  -1  -6   57.76    2.74   1
  -4  -1  -6   60.53    2.49   1
  -4  -1  -5   15.21    1.48   1
  -4  -1  -5   13.69    1.04   1
  -4  -1  -4  113.64    4.26   1
  -4  -1  -4  108.37    4.79   1
  -4  -1  -3   95.26    3.51   1
  -4  -1  -3   96.83    4.13   1
  -4  -1  -2  285.95   10.15   1
  -4  -1  -2  295.50    9.97   1
  -4  -1  -1  265.69    9.45   1
  -4  -1   0 1230.61   39.99   1
  -4  -1   1 2638.88   82.19   1
  -4  -1   3 3769.96  117.89   1
  -4  -1   4  597.31   20.04   1
  -4  -1   5  897.60   29.36   1
  -4  -1   6  174.77    7.67   1
  -4  -1   7  115.99    5.39   1
  -4  -1   8  239.32   10.21   1
  -4  -1   9  173.19    7.90   1
  -4  -1  10  445.63   16.89   1
  -4  -1  11 1158.72   42.89   1
  -4  -1  12   24.80    3.59   1
  -4  -1  13  449.44   18.23   1
  -4  -1  14  565.49   24.26   1
  -4  -1  14  590.00   26.23   1
  -4  -1  15  291.38   16.39   1
  -4  -1  15  289.00   17.34   1
  -4  -1  16  123.88   10.24   1
  -4  -1  16  157.75   10.30   1
  -4  -1  17    7.51    4.60   1
  -4   0 -10    4.41    1.51   1
  -4   0  -9  111.94    4.87   1
  -4   0  -8  155.50    5.99   1
  -4   0  -7  637.06   22.21   1
  -4   0  -6   11.09    2.13   1
  -4   0  -5   10.37    1.87   1
  -4   0  -5    9.67    0.68   1
  -4   0  -4   41.34    1.54   1
  -4   0  -4   38.44    2.48   1
  -4   0  -3  228.01    8.15   1
  -4   0  -3  228.61    7.56   1
  -4   0  -2  451.99   15.31   1
  -4   0  -2  442.26   14.72   1
  -4   0  -1  945.56   30.75   1
  -4   0   0 2025.00   63.90   1
  -4   0   1  864.36   27.64   1
  -4   0   5  327.25   12.66   1
  -4   0   6  147.14    6.79   1
  -4   0   7   65.45    4.85   1
  -4   0   8    0.79    2.39   1
  -4   0   8   16.48    2.52   1
  -4   0   9  295.50   11.35   1
  -4   0  10   81.18    4.87   1
  -4   0  11   17.81    3.12   1
  -4   0  11   18.23    2.90   1
  -4   0  12    1.80    2.89   1
  -4   0  12    0.00    1.00   1
  -4   0  13  143.28    7.18   1
  -4   0  13  141.61    8.57   1
  -4   0  14  220.82   11.89   1
  -4   0  14  224.40   10.79   1
  -4   0  15   39.19    5.38   1
  -4   0  15   43.03    4.20   1
  -4   0  16  205.35   14.33   1
  -4   0  16  200.22   13.58   1
  -4   0  16  209.38   12.73   1
  -4   0  17  119.46   10.71   1
  -4   0  17  140.19   11.37   1
  -4   1  -9  222.01    8.64   1
  -4   1  -8  921.12   30.35   1
  -4   1  -7  143.04    6.22   1
  -4   1  -6  691.16   23.14   1
  -4   1  -5 3424.59  107.68   1
  -4   1  -4   39.56    2.89   1
  -4   1  -3  254.72    9.26   1
  -4   1  -2 1302.49   41.86   1
  -4   1  -1 2760.45   86.17   1
  -4   1  -1 2805.82   86.87   1
  -4   1   0 1118.90   36.13   1
  -4   1   0 1170.32   36.26   1
  -4   1   1  160.02    6.07   1
  -4   1   1  169.52    6.77   1
  -4   1   2  728.46   24.29   1
  -4   1   3   41.47    2.32   1
  -4   1   3   36.72    3.39   1
  -4   1   4   65.12    3.71   1
  -4   1   4   76.39    3.32   1
  -4   1   5    8.29    1.61   1
  -4   1   5    2.99    2.11   1
  -4   1   6   -1.21    2.20   1
  -4   1   7  416.98   15.11   1
  -4   1   8   48.16    3.61   1
  -4   1   8   49.00    4.06   1
  -4   1   9   69.22    4.33   1
  -4   1   9   72.08    5.09   1
  -4   1  10   56.55    4.66   1
  -4   1  10   48.44    4.18   1
  -4   1  11   39.69    4.03   1
  -4   1  11   41.86    3.75   1
  -4   1  12   30.47    3.53   1
  -4   1  12   33.18    3.80   1
  -4   1  13   34.81    4.25   1
  -4   1  13   46.92    5.07   1
  -4   1  14   -3.88    2.80   1
  -4   1  14    2.19    2.99   1
  -4   1  15   12.32    3.51   1
  -4   1  15    5.20    3.51   1
  -4   1  16   19.36    4.66   1
  -4   1  16   14.67    3.91   1
  -4   1  17   21.53    5.85   1
  -4   1  17   20.43    5.06   1
  -4   2  -9    3.88    2.48   1
  -4   2  -8  173.19    7.11   1
  -4   2  -7  280.90   10.73   1
  -4   2  -6  361.76   12.93   1
  -4   2  -5 1984.70   64.15   1
  -4   2  -4  802.59   26.06   1
  -4   2  -3   50.84    2.99   1
  -4   2  -2 4575.17  143.40   1
  -4   2  -1 5486.36  168.88   1
  -4   2   0  132.25    4.83   1
  -4   2   0  132.71    5.99   1
  -4   2   1  454.97   14.93   1
  -4   2   1  445.63   15.20   1
  -4   2   1  443.94   15.17   1
  -4   2   2  202.21    7.39   1
  -4   2   2  209.38    7.81   1
  -4   2   2  213.45    7.60   1
  -4   2   3    5.90    1.22   1
  -4   2   3    5.90    1.99   1
  -4   2   3    5.62    1.52   1
  -4   2   4  475.68   17.01   1
  -4   2   4  490.18   16.38   1
  -4   2   4  492.40   16.86   1
  -4   2   5  246.18    8.79   1
  -4   2   5  233.78    9.48   1
  -4   2   5  225.60    8.41   1
  -4   2   6   95.65    4.89   1
  -4   2   6   89.49    4.54   1
  -4   2   7   -1.49    2.10   1
  -4   2   7   -1.00    2.50   1
  -4   2   8  481.36   17.99   1
  -4   2   8  454.54   17.91   1
  -4   2   9   45.02    3.49   1
  -4   2   9   46.79    3.42   1
  -4   2  10   10.82    2.83   1
  -4   2  10   10.63    2.80   1
  -4   2  11    1.21    3.32   1
  -4   2  11    5.62    2.89   1
  -4   2  12   81.36    6.31   1
  -4   2  12   82.99    5.65   1
  -4   2  13   -3.39    2.61   1
  -4   2  13   -0.10    3.74   1
  -4   2  14    4.08    3.88   1
  -4   2  14    2.40    3.19   1
  -4   2  15   -7.90    3.82   1
  -4   2  15    1.39    3.00   1
  -4   2  16    1.69    3.38   1
  -4   2  16    8.18    4.40   1
  -4   2  17    3.31    4.51   1
  -4   2  17   -0.10    3.44   1
  -4   3  -9  270.93   11.52   1
  -4   3  -8    9.92    2.20   1
  -4   3  -7  135.49    5.59   1
  -4   3  -6  295.84   11.70   1
  -4   3  -5  103.23    4.88   1
  -4   3  -4   -1.80    2.49   1
  -4   3  -4    2.50    1.71   1
  -4   3  -3   34.46    2.47   1
  -4   3  -3   33.18    2.76   1
  -4   3  -2  396.81   13.55   1
  -4   3  -2  375.97   13.57   1
  -4   3  -1    1.90    0.91   1
  -4   3  -1    1.90    1.49   1
  -4   3  -1    3.61    1.71   1
  -4   3   0  234.40    8.27   1
  -4   3   0  231.95    8.83   1
  -4   3   0  242.11    9.02   1
  -4   3   1  210.25    7.83   1
  -4   3   1  200.22    7.64   1
  -4   3   1  205.06    7.16   1
  -4   3   2   61.62    2.83   1
  -4   3   2   64.32    3.69   1
  -4   3   2   66.42    3.59   1
  -4   3   3  228.92    8.78   1
  -4   3   3  239.32    8.66   1
  -4   3   3  231.95    8.83   1
  -4   3   4  177.16    7.19   1
  -4   3   4  178.49    7.21   1
  -4   3   4  171.61    6.81   1
  -4   3   5   -0.20    2.11   1
  -4   3   5    3.10    1.41   1
  -4   3   5    2.50    1.99   1
  -4   3   6   21.07    2.20   1
  -4   3   6   19.18    2.28   1
  -4   3   6   22.56    3.42   1
  -4   3   7   54.76    3.55   1
  -4   3   7   56.70    3.77   1
  -4   3   7   51.55    3.02   1
  -4   3   8    0.40    1.99   1
  -4   3   8    1.39    2.29   1
  -4   3   8    0.71    1.81   1
  -4   3   9   28.94    3.12   1
  -4   3   9   32.38    2.39   1
  -4   3   9   28.09    3.71   1
  -4   3  10   -4.49    2.20   1
  -4   3  10   -2.69    2.20   1
  -4   3  10    0.79    1.00   1
  -4   3  11  102.21    6.07   1
  -4   3  11   93.70    6.00   1
  -4   3  12   -1.10    2.39   1
  -4   3  12   -1.69    2.39   1
  -4   3  13    7.18    3.00   1
  -4   3  13   -0.40    3.59   1
  -4   3  14    0.71    3.71   1
  -4   3  14    7.08    4.42   1
  -4   3  15   -4.28    4.10   1
  -4   3  15   -5.90    3.11   1
  -4   3  16   38.44    5.46   1
  -4   3  16   36.12    6.01   1
  -4   3  17    0.00    1.00   1
  -4   3  17   -1.49    5.78   1
  -4   4  -8    0.30    2.01   1
  -4   4  -7   14.36    2.27   1
  -4   4  -7   13.10    3.11   1
  -4   4  -6   25.30    2.62   1
  -4   4  -6   21.72    3.08   1
  -4   4  -5  106.30    5.16   1
  -4   4  -5  113.00    5.10   1
  -4   4  -4    0.10    1.72   1
  -4   4  -4    5.29    1.89   1
  -4   4  -3  247.43    9.44   1
  -4   4  -3  240.87    9.00   1
  -4   4  -2    5.02    2.51   1
  -4   4  -2    0.50    1.80   1
  -4   4  -1    0.10    1.11   1
  -4   4  -1   -0.30    1.90   1
  -4   4  -1   -0.20    1.71   1
  -4   4   0   54.46    3.84   1
  -4   4   0   56.55    3.31   1
  -4   4   0   51.84    2.74   1
  -4   4   1 1456.19   48.08   1
  -4   4   1 1496.92   48.75   1
  -4   4   1 1471.49   46.80   1
  -4   4   2 2630.66   83.09   1
  -4   4   2 2493.00   82.88   1
  -4   4   2 2465.12   79.44   1
  -4   4   3 1413.76   48.13   1
  -4   4   3 1429.60   46.88   1
  -4   4   3 1469.96   48.31   1
  -4   4   4   58.52    3.67   1
  -4   4   4   61.94    3.46   1
  -4   4   4   58.06    4.42   1
  -4   4   5    0.50    1.90   1
  -4   4   5    2.10    1.71   1
  -4   4   5    6.10    1.58   1
  -4   4   6  104.24    5.72   1
  -4   4   6  100.00    5.20   1
  -4   4   6  104.86    4.92   1
  -4   4   7   77.62    4.58   1
  -4   4   7   76.04    4.36   1
  -4   4   7   72.42    3.91   1
  -4   4   8   -0.90    1.90   1
  -4   4   8   -1.10    2.10   1
  -4   4   8    0.71    2.10   1
  -4   4   9   24.60    2.48   1
  -4   4   9   26.11    3.58   1
  -4   4   9   22.66    2.86   1
  -4   4  10   -1.59    2.29   1
  -4   4  10   -0.90    1.90   1
  -4   4  10    0.90    3.00   1
  -4   4  11   13.91    2.98   1
  -4   4  11   11.97    2.70   1
  -4   4  11   15.13    2.33   1
  -4   4  12    1.30    2.60   1
  -4   4  12    3.20    2.40   1
  -4   4  12    6.92    1.53   1
  -4   4  13   -2.19    2.78   1
  -4   4  13    1.30    1.39   1
  -4   4  13    0.30    2.21   1
  -4   4  14    4.58    2.78   1
  -4   4  14    5.62    3.32   1
  -4   4  15   40.20    6.09   1
  -4   4  15   42.77    5.49   1
  -4   4  16   55.50    6.56   1
  -4   4  16   55.65    7.46   1
  -4   5  -8    6.40    2.38   1
  -4   5  -8    4.00    2.28   1
  -4   5  -7  259.53   10.95   1
  -4   5  -7  258.24   10.61   1
  -4   5  -6   19.54    2.83   1
  -4   5  -6   17.14    2.73   1
  -4   5  -5    9.92    2.39   1
  -4   5  -5   14.21    2.49   1
  -4   5  -4  123.21    6.66   1
  -4   5  -4  123.43    6.00   1
  -4   5  -3    7.08    2.98   1
  -4   5  -3   11.02    2.32   1
  -4   5  -2  114.92    5.36   1
  -4   5  -2  120.56    5.71   1
  -4   5  -1   52.85    3.05   1
  -4   5  -1   53.14    4.08   1
  -4   5  -1   55.06    3.71   1
  -4   5   0   65.45    4.37   1
  -4   5   0   60.68    2.96   1
  -4   5   0   54.76    4.14   1
  -4   5   1   87.42    4.68   1
  -4   5   1   95.06    5.27   1
  -4   5   1   88.36    3.95   1
  -4   5   2  171.87    7.34   1
  -4   5   2  171.35    8.12   1
  -4   5   2  190.99    7.46   1
  -4   5   3  600.74   22.06   1
  -4   5   3  644.14   20.81   1
  -4   5   3  622.00   23.94   1
  -4   5   4   34.46    3.05   1
  -4   5   4   27.77    3.58   1
  -4   5   4   35.52    2.62   1
  -4   5   5  486.20   18.08   1
  -4   5   5  484.44   18.49   1
  -4   5   5  510.76   18.98   1
  -4   5   6    6.20    3.19   1
  -4   5   6   11.22    2.21   1
  -4   5   6   11.49    2.78   1
  -4   5   7  221.12   10.11   1
  -4   5   7  225.30   10.21   1
  -4   5   7  223.50    9.87   1
  -4   5   8   14.82    2.93   1
  -4   5   8   11.42    2.43   1
  -4   5   8    9.12    2.11   1
  -4   5   9   19.80    3.47   1
  -4   5   9   22.37    3.03   1
  -4   5   9   23.33    2.90   1
  -4   5  10   10.69    2.03   1
  -4   5  10   10.82    2.43   1
  -4   5  10   12.89    2.87   1
  -4   5  11  142.09    7.87   1
  -4   5  11  135.26    7.21   1
  -4   5  11  136.19    7.94   1
  -4   5  12   13.99    2.09   1
  -4   5  12   15.60    2.77   1
  -4   5  12   16.89    3.53   1
  -4   5  13    6.71    2.18   1
  -4   5  13    4.00    3.60   1
  -4   5  13    8.82    3.39   1
  -4   5  14   12.82    3.22   1
  -4   5  14   11.22    3.89   1
  -4   5  15   19.27    3.69   1
  -4   5  15   14.98    4.41   1
  -4   5  16   10.11    3.82   1
  -4   5  16    5.11    4.38   1
  -4   6 -10   56.25    4.50   1
  -4   6  -9  140.66    7.59   1
  -4   6  -8   12.39    2.68   1
  -4   6  -7  346.33   15.63   1
  -4   6  -7  369.79   14.61   1
  -4   6  -6   68.39    4.80   1
  -4   6  -6   64.96    5.16   1
  -4   6  -5   35.16    3.68   1
  -4   6  -5   42.12    4.02   1
  -4   6  -4  277.56   11.66   1
  -4   6  -4  265.69   11.08   1
  -4   6  -3    4.80    2.72   1
  -4   6  -3    3.61    2.51   1
  -4   6  -2   34.46    3.99   1
  -4   6  -2   32.49    3.19   1
  -4   6  -1  138.30    7.06   1
  -4   6  -1  155.00    6.22   1
  -4   6  -1  142.56    6.93   1
  -4   6   0 2985.53   98.35   1
  -4   6   0 3001.94   99.72   1
  -4   6   0 2956.10   95.69   1
  -4   6   1 2046.66   67.86   1
  -4   6   1 2150.18   69.56   1
  -4   6   1 2076.62   70.18   1
  -4   6   2 2027.70   68.45   1
  -4   6   2 1958.06   66.38   1
  -4   6   2 1977.58   66.71   1
  -4   6   3  161.29    7.37   1
  -4   6   3  168.48    8.57   1
  -4   6   3  163.07    8.68   1
  -4   6   4 1728.90   61.54   1
  -4   6   4 1737.22   60.85   1
  -4   6   4 1795.22   58.47   1
  -4   6   5 1430.35   51.44   1
  -4   6   5 1437.17   48.52   1
  -4   6   5 1449.32   53.30   1
  -4   6   6   76.21    4.71   1
  -4   6   6   87.80    5.43   1
  -4   6   6   74.82    5.19   1
  -4   6   7   21.44    2.78   1
  -4   6   7   27.35    3.14   1
  -4   6   7   29.16    3.02   1
  -4   6   8  269.29   12.80   1
  -4   6   8  269.62   12.15   1
  -4   6   8  259.21   12.56   1
  -4   6   9    2.31    2.92   1
  -4   6   9    1.80    2.30   1
  -4   6   9    9.61    2.60   1
  -4   6  10   10.18    3.13   1
  -4   6  10    7.67    2.22   1
  -4   6  10   10.82    2.70   1
  -4   6  11    3.10    2.11   1
  -4   6  11   -2.10    3.10   1
  -4   6  11   -0.40    2.78   1
  -4   6  12    3.31    3.09   1
  -4   6  12    3.10    2.39   1
  -4   6  12    1.59    2.49   1
  -4   6  13   -3.10    3.20   1
  -4   6  13    3.10    3.59   1
  -4   6  13    0.20    2.62   1
  -4   6  14    1.69    2.70   1
  -4   6  14   -5.11    3.80   1
  -4   6  15    7.90    4.50   1
  -4   6  15   10.89    4.49   1
  -4   7 -10   19.62    3.37   1
  -4   7  -9   35.05    4.03   1
  -4   7  -8  176.36    9.03   1
  -4   7  -7   35.16    3.80   1
  -4   7  -6    7.67    2.99   1
  -4   7  -6   10.11    2.99   1
  -4   7  -5   55.35    4.46   1
  -4   7  -5   65.45    5.02   1
  -4   7  -4  164.61    8.72   1
  -4   7  -4  154.75    8.71   1
  -4   7  -3    2.31    2.80   1
  -4   7  -3   10.30    3.08   1
  -4   7  -2   22.00    4.41   1
  -4   7  -2   14.98    4.10   1
  -4   7  -1  732.78   28.15   1
  -4   7  -1  729.54   27.55   1
  -4   7   0 2389.25   83.10   1
  -4   7   0 2509.01   87.16   1
  -4   7   0 2538.14   82.62   1
  -4   7   1  298.60   13.13   1
  -4   7   1  315.06   12.43   1
  -4   7   1  308.35   12.64   1
  -4   7   2   33.41    4.16   1
  -4   7   2   23.81    3.32   1
  -4   7   2   32.95    3.56   1
  -4   7   3  127.46    6.32   1
  -4   7   3  116.86    7.13   1
  -4   7   3  127.24    6.09   1
  -4   7   4  661.52   25.72   1
  -4   7   4  609.60   24.69   1
  -4   7   4  631.01   24.62   1
  -4   7   5  164.61    8.72   1
  -4   7   5  160.78    8.12   1
  -4   7   5  162.82    7.91   1
  -4   7   6   55.06    4.45   1
  -4   7   6   47.33    4.13   1
  -4   7   6   54.91    4.00   1
  -4   7   7  120.12    7.23   1
  -4   7   7  117.94    7.17   1
  -4   7   7  126.34    6.74   1
  -4   7   8   28.30    3.09   1
  -4   7   8   23.72    3.31   1
  -4   7   8   38.94    4.49   1
  -4   7   9  186.87    9.57   1
  -4   7   9  164.10    8.97   1
  -4   7   9  186.05    9.28   1
  -4   7  10   18.23    3.07   1
  -4   7  10   16.73    3.19   1
  -4   7  10   20.16    4.76   1
  -4   7  11    2.19    3.58   1
  -4   7  11    3.20    3.29   1
  -4   7  11    5.81    3.33   1
  -4   7  12   -2.69    4.79   1
  -4   7  12    7.62    3.59   1
  -4   7  12   -2.50    2.21   1
  -4   7  13    3.50    2.09   1
  -4   7  13   -2.59    3.38   1
  -4   7  13   -0.50    2.71   1
  -4   7  14   -0.90    5.30   1
  -4   7  14    0.90    2.60   1
  -4   8 -11  154.26   10.43   1
  -4   8 -10   18.92    3.83   1
  -4   8  -9   23.81    3.71   1
  -4   8  -8   56.55    5.72   1
  -4   8  -7  239.32   11.45   1
  -4   8  -6   19.98    3.49   1
  -4   8  -5   12.39    3.17   1
  -4   8  -5    7.78    3.01   1
  -4   8  -4    4.80    3.68   1
  -4   8  -4    7.62    3.81   1
  -4   8  -3   34.22    3.51   1
  -4   8  -3   33.06    4.72   1
  -4   8  -2   57.15    4.54   1
  -4   8  -2   52.56    4.35   1
  -4   8  -1   34.46    3.76   1
  -4   8  -1   32.49    3.88   1
  -4   8   0   47.33    4.13   1
  -4   8   0   49.84    5.22   1
  -4   8   0   47.06    3.57   1
  -4   8   1   19.01    3.14   1
  -4   8   1   20.79    3.10   1
  -4   8   1   16.16    2.33   1
  -4   8   2   20.43    3.98   1
  -4   8   2   21.16    2.58   1
  -4   8   2   25.91    3.97   1
  -4   8   3   61.47    3.92   1
  -4   8   3   64.16    5.13   1
  -4   8   3   65.29    4.52   1
  -4   8   4   83.91    5.13   1
  -4   8   4   69.56    5.00   1
  -4   8   4   78.68    5.50   1
  -4   8   5   13.18    2.61   1
  -4   8   5    6.30    4.12   1
  -4   8   5   15.37    3.53   1
  -4   8   6   14.67    3.52   1
  -4   8   6   25.40    4.23   1
  -4   8   6   10.89    3.37   1
  -4   8   7    1.49    3.78   1
  -4   8   7   -0.90    3.31   1
  -4   8   7    1.69    2.60   1
  -4   8   8   81.54    6.68   1
  -4   8   8   81.18    5.77   1
  -4   8   8   90.63    6.28   1
  -4   8   9    7.67    3.21   1
  -4   8   9    6.30    2.91   1
  -4   8   9    9.42    3.62   1
  -4   8  10   -1.21    2.62   1
  -4   8  10   -1.39    2.90   1
  -4   8  10   -1.10    2.60   1
  -4   8  11   50.13    4.67   1
  -4   8  11   47.89    5.67   1
  -4   8  11   53.14    5.54   1
  -4   8  12    2.40    2.70   1
  -4   8  12   -0.79    3.68   1
  -4   8  12    3.39    3.61   1
  -4   8  13    8.70    2.89   1
  -4   8  13    2.19    3.58   1
  -4   9  -9    0.40    3.19   1
  -4   9  -8    3.88    2.99   1
  -4   9  -7   24.11    3.93   1
  -4   9  -6   -1.21    3.01   1
  -4   9  -5   40.32    4.44   1
  -4   9  -4    3.61    2.81   1
  -4   9  -3   -0.40    2.68   1
  -4   9  -3    0.90    2.70   1
  -4   9  -2   40.20    4.44   1
  -4   9  -2   45.83    5.42   1
  -4   9  -1   38.94    4.37   1
  -4   9  -1   37.70    4.05   1
  -4   9   0    5.20    3.01   1
  -4   9   1   58.37    4.89   1
  -4   9   1   56.25    4.65   1
  -4   9   2   43.82    3.97   1
  -4   9   2   42.64    4.83   1
  -4   9   2   45.02    4.29   1
  -4   9   3  568.35   23.36   1
  -4   9   3  569.78   27.21   1
  -4   9   3  554.13   24.48   1
  -4   9   4   63.36    6.37   1
  -4   9   4   71.23    5.40   1
  -4   9   4   61.47    5.64   1
  -4   9   5   22.00    4.69   1
  -4   9   5   18.40    3.26   1
  -4   9   5   24.11    4.03   1
  -4   9   6   32.15    3.40   1
  -4   9   6   29.16    3.78   1
  -4   9   6   29.81    4.15   1
  -4   9   7    0.90    2.20   1
  -4   9   7    3.69    3.00   1
  -4   9   7   -1.21    2.62   1
  -4   9   8   54.02    5.00   1
  -4   9   8   40.58    5.86   1
  -4   9   8   50.55    4.55   1
  -4   9   9   12.82    3.44   1
  -4   9   9    5.29    4.19   1
  -4   9   9    4.80    3.50   1
  -4   9  10    4.71    3.30   1
  -4   9  10   -0.59    3.28   1
  -4   9  10    5.11    3.39   1
  -4   9  11    3.31    3.49   1
  -4   9  11    0.59    2.28   1
  -4   9  11    0.90    3.31   1
  -4   9  12   11.29    4.17   1
  -4   9  12   12.67    5.41   1
  -4   9  12    1.49    3.68   1
  -4  10  -2   11.29    3.29   1
  -4  10  -1    5.81    2.99   1
  -4  10   0    4.08    2.91   1
  -4  10   0   -2.89    2.99   1
  -4  10   1    0.00    1.00   1
  -4  10   1   -1.30    3.19   1
  -4  10   2    9.61    3.60   1
  -4  10   2    2.89    2.58   1
  -4  10   2    6.92    2.58   1
  -4  10   3   66.75    5.56   1
  -4  10   3   65.93    5.03   1
  -4  10   3   73.27    6.51   1
  -4  10   4   13.76    4.90   1
  -4  10   4   14.21    3.17   1
  -4  10   4    3.88    2.80   1
  -4  10   5   59.75    5.41   1
  -4  10   5   52.27    5.06   1
  -4  10   6   12.60    4.33   1
  -4  10   6    4.49    2.71   1
  -4  10   7   17.98    3.56   1
  -4  10   7   20.88    4.30   1
  -4  10   8   -3.20    3.40   1
  -4  10   8   -2.40    3.19   1
  -4  10   9    6.60    2.78   1
  -4  10   9   12.53    4.81   1
  -4  10  10    3.20    4.69   1
  -4  10  10    6.20    3.88   1
  -4  11   0   -1.21    3.10   1
  -4  11   1   15.29    4.93   1
  -4  11   2   77.44    7.22   1
  -4  11   3    4.58    3.00   1
  -4  11   3   11.29    4.50   1
  -4  11   4   10.30    4.49   1
  -4  11   4    4.08    3.11   1
  -4  11   5   43.56    4.88   1
  -4  11   5   32.15    4.54   1
  -4  11   6  115.56    9.03   1
  -4  11   6  121.44    9.26   1
  -4  11   7   86.49    7.25   1
  -4  11   7   72.42    7.32   1
  -3 -12  -8   -1.69    2.50   1
  -3 -12  -7   14.59    3.29   1
  -3 -12  -6  222.01   12.22   1
  -3 -12  -6  211.99   13.69   1
  -3 -12  -5   80.46    6.28   1
  -3 -12  -5   86.49    6.88   1
  -3 -12  -4   10.30    2.89   1
  -3 -12  -4    9.42    2.09   1
  -3 -12  -3   -0.59    2.09   1
  -3 -12  -3    8.12    2.91   1
  -3 -12  -2    8.88    3.22   1
  -3 -12  -2    9.99    2.78   1
  -3 -12  -1    8.88    4.77   1
  -3 -12  -1    9.18    2.91   1
  -3 -12   0    5.20    3.42   1
  -3 -12   0    5.62    4.22   1
  -3 -12   1   -2.19    4.29   1
  -3 -12   1    7.40    5.00   1
  -3 -12   2    4.80    3.59   1
  -3 -12   2    5.20    3.60   1
  -3 -12   3    4.88    3.98   1
  -3 -11  -8    2.19    0.80   1
  -3 -11  -8    1.69    1.51   1
  -3 -11  -7   46.65    2.87   1
  -3 -11  -7   39.44    3.77   1
  -3 -11  -6   30.25    3.19   1
  -3 -11  -6   23.52    2.42   1
  -3 -11  -5    1.49    2.98   1
  -3 -11  -5   -0.71    1.92   1
  -3 -11  -4   52.56    4.06   1
  -3 -11  -4   48.86    3.91   1
  -3 -11  -3    2.69    2.49   1
  -3 -11  -3    4.41    2.90   1
  -3 -11  -2    9.18    2.97   1
  -3 -11  -2   13.10    3.11   1
  -3 -11  -1    3.88    2.21   1
  -3 -11  -1    6.60    2.98   1
  -3 -11   0    2.59    2.38   1
  -3 -11   0    6.20    4.38   1
  -3 -11   1    2.79    2.71   1
  -3 -11   1    4.28    3.11   1
  -3 -11   2   26.32    4.92   1
  -3 -11   2   28.30    5.64   1
  -3 -11   3    4.88    3.71   1
  -3 -11   3    7.02    3.29   1
  -3 -11   4    0.30    4.72   1
  -3 -11   4   11.09    4.13   1
  -3 -11   5   21.81    4.76   1
  -3 -11   6   -2.19    4.29   1
  -3 -10 -10   50.27    5.25   1
  -3 -10  -9  150.06    9.55   1
  -3 -10  -8   27.46    4.30   1
  -3 -10  -8   26.63    1.34   1
  -3 -10  -8   31.81    2.93   1
  -3 -10  -7   22.28    1.70   1
  -3 -10  -7   16.00    3.68   1
  -3 -10  -7   18.92    2.78   1
  -3 -10  -6   33.87    2.44   1
  -3 -10  -6   40.83    3.83   1
  -3 -10  -6   39.56    4.40   1
  -3 -10  -5    7.29    3.08   1
  -3 -10  -5    2.79    2.81   1
  -3 -10  -5    2.50    1.11   1
  -3 -10  -4    1.69    2.00   1
  -3 -10  -4    5.90    4.33   1
  -3 -10  -4    0.59    1.29   1
  -3 -10  -3   32.26    2.95   1
  -3 -10  -3   34.46    3.87   1
  -3 -10  -3   32.49    4.45   1
  -3 -10  -2    3.80    3.20   1
  -3 -10  -2    3.69    3.11   1
  -3 -10  -2   -0.40    1.69   1
  -3 -10  -1    2.40    4.09   1
  -3 -10  -1    1.99    2.68   1
  -3 -10  -1    2.79    2.61   1
  -3 -10   0    7.18    3.00   1
  -3 -10   0   12.32    3.51   1
  -3 -10   0    6.40    2.99   1
  -3 -10   1   12.53    4.18   1
  -3 -10   1   20.88    5.12   1
  -3 -10   1   11.83    2.68   1
  -3 -10   2  320.41   15.75   1
  -3 -10   2  302.41   16.00   1
  -3 -10   2  322.20   16.16   1
  -3 -10   3    4.49    3.31   1
  -3 -10   3    6.20    3.49   1
  -3 -10   3   11.29    4.10   1
  -3 -10   4   43.56    4.75   1
  -3 -10   4   41.86    4.66   1
  -3 -10   5   10.37    5.02   1
  -3 -10   5    0.90    2.91   1
  -3 -10   6   -4.49    5.38   1
  -3 -10   7   20.43    4.70   1
  -3 -10   8   49.42    6.33   1
  -3 -10   9    3.20    4.90   1
  -3  -9 -13    2.89    3.30   1
  -3  -9 -12    8.12    3.19   1
  -3  -9 -11    1.80    4.10   1
  -3  -9 -10    4.00    3.80   1
  -3  -9  -9   39.94    4.04   1
  -3  -9  -8   81.72    4.16   1
  -3  -9  -8   82.26    5.44   1
  -3  -9  -7   24.80    3.69   1
  -3  -9  -7   24.01    1.57   1
  -3  -9  -7   25.20    2.71   1
  -3  -9  -6    1.21    1.80   1
  -3  -9  -6    2.79    2.71   1
  -3  -9  -6    2.99    1.31   1
  -3  -9  -5  372.88   14.68   1
  -3  -9  -5  376.75   13.59   1
  -3  -9  -5  364.05   16.03   1
  -3  -9  -4   29.70    2.94   1
  -3  -9  -4   29.48    2.61   1
  -3  -9  -4   34.46    3.99   1
  -3  -9  -3  299.29   13.49   1
  -3  -9  -3  287.64   12.55   1
  -3  -9  -3  295.15   12.03   1
  -3  -9  -2  146.41    7.02   1
  -3  -9  -2  164.61    7.95   1
  -3  -9  -2  151.54    8.62   1
  -3  -9  -1    7.90    3.48   1
  -3  -9  -1    8.01    2.72   1
  -3  -9  -1    6.60    1.90   1
  -3  -9   0    9.18    2.91   1
  -3  -9   0    8.12    3.99   1
  -3  -9   0    9.67    2.30   1
  -3  -9   1    2.79    2.81   1
  -3  -9   1    6.30    2.71   1
  -3  -9   2   -0.59    2.59   1
  -3  -9   2    3.10    3.91   1
  -3  -9   3    6.81    3.08   1
  -3  -9   3    4.41    4.12   1
  -3  -9   4   31.81    4.29   1
  -3  -9   4   52.56    5.51   1
  -3  -9   5  140.19    9.24   1
  -3  -9   5  122.54    9.30   1
  -3  -9   6    2.89    3.40   1
  -3  -9   6    4.71    4.90   1
  -3  -9   7   29.48    5.65   1
  -3  -9   8   24.01    6.27   1
  -3  -9   9   19.62    4.70   1
  -3  -9  10    0.50    4.42   1
  -3  -9  11    4.00    6.80   1
  -3  -8 -14    1.21    2.90   1
  -3  -8 -13   13.91    3.58   1
  -3  -8 -12    9.80    2.88   1
  -3  -8 -11    6.30    2.71   1
  -3  -8 -10   37.70    3.81   1
  -3  -8  -9  183.60    9.48   1
  -3  -8  -8 1265.22   47.66   1
  -3  -8  -7  992.88   36.55   1
  -3  -8  -7  962.86   32.27   1
  -3  -8  -7  959.14   32.83   1
  -3  -8  -6 2564.41   87.10   1
  -3  -8  -6 2334.82   79.24   1
  -3  -8  -4 1845.56   62.72   1
  -3  -8  -4 1855.89   62.90   1
  -3  -8  -4 2000.77   67.10   1
  -3  -8  -3 1502.34   51.94   1
  -3  -8  -3 1476.10   52.25   1
  -3  -8  -3 1558.67   52.90   1
  -3  -8  -2   18.06    3.91   1
  -3  -8  -2   15.37    2.98   1
  -3  -8  -1  854.39   33.32   1
  -3  -8  -1  864.36   31.16   1
  -3  -8   0 1392.04   51.49   1
  -3  -8   0 1413.01   48.87   1
  -3  -8   1  458.39   19.27   1
  -3  -8   1  473.50   19.58   1
  -3  -8   2  187.42    9.04   1
  -3  -8   2  170.82    9.41   1
  -3  -8   3   11.42    3.79   1
  -3  -8   3    7.40    2.77   1
  -3  -8   4    4.41    3.02   1
  -3  -8   4    7.67    2.88   1
  -3  -8   5   49.28    5.34   1
  -3  -8   5   38.81    4.36   1
  -3  -8   6  171.09    9.68   1
  -3  -8   6  164.10    9.48   1
  -3  -8   7  140.42    9.01   1
  -3  -8   8   60.22    6.52   1
  -3  -8   9  244.30   14.38   1
  -3  -8  10   13.69    4.37   1
  -3  -8  11   18.49    4.82   1
  -3  -8  12    5.90    4.42   1
  -3  -7 -16    6.40    4.60   1
  -3  -7 -15    2.69    2.98   1
  -3  -7 -14   58.52    5.05   1
  -3  -7 -13   14.82    3.08   1
  -3  -7 -12   13.47    3.08   1
  -3  -7 -11   49.84    4.09   1
  -3  -7 -10   21.90    3.18   1
  -3  -7  -9   80.46    5.02   1
  -3  -7  -8   32.15    3.97   1
  -3  -7  -7   52.85    2.04   1
  -3  -7  -7   47.06    2.06   1
  -3  -7  -7   54.91    4.00   1
  -3  -7  -6  325.80   11.19   1
  -3  -7  -6  317.55   12.83   1
  -3  -7  -6  320.41   11.46   1
  -3  -7  -5 1035.55   34.11   1
  -3  -7  -5 1025.92   35.87   1
  -3  -7  -5 1009.33   33.04   1
  -3  -7  -4    1.59    2.19   1
  -3  -7  -4    5.02    1.79   1
  -3  -7  -3   58.68    4.14   1
  -3  -7  -3   66.42    3.42   1
  -3  -7  -2   -1.99    2.68   1
  -3  -7  -2    1.99    2.28   1
  -3  -7  -1  209.67    8.11   1
  -3  -7  -1  187.14    8.48   1
  -3  -7   0  180.63    8.06   1
  -3  -7   0  183.06    8.12   1
  -3  -7   1    9.92    3.59   1
  -3  -7   1   13.99    2.47   1
  -3  -7   2   31.81    3.38   1
  -3  -7   2   29.59    3.37   1
  -3  -7   3  122.99    6.88   1
  -3  -7   3  130.87    6.64   1
  -3  -7   4    1.99    3.69   1
  -3  -7   4    0.40    3.59   1
  -3  -7   5   21.90    4.49   1
  -3  -7   6    6.00    3.09   1
  -3  -7   7   23.04    4.70   1
  -3  -7   8  238.39   11.73   1
  -3  -7   9 1183.36   47.47   1
  -3  -7  10  415.34   20.79   1
  -3  -7  11  171.09   11.77   1
  -3  -7  12   67.08    7.21   1
  -3  -7  13    6.92    4.42   1
  -3  -6 -17   -4.80    4.51   1
  -3  -6 -16   86.68    6.14   1
  -3  -6 -15   30.69    4.21   1
  -3  -6 -14  429.32   17.82   1
  -3  -6 -13  230.74   11.24   1
  -3  -6 -12  177.69    9.06   1
  -3  -6 -11  370.95   14.64   1
  -3  -6 -10    6.20    2.39   1
  -3  -6  -9   -1.10    1.91   1
  -3  -6  -8    8.18    2.29   1
  -3  -6  -7    0.50    1.80   1
  -3  -6  -6    0.00    1.00   1
  -3  -6  -6    1.30    1.71   1
  -3  -6  -6   -0.20    0.60   1
  -3  -6  -6    2.10    2.00   1
  -3  -6  -5  312.94   12.03   1
  -3  -6  -5  316.84   11.04   1
  -3  -6  -4   96.63    4.52   1
  -3  -6  -4   94.28    5.24   1
  -3  -6  -3  115.56    5.59   1
  -3  -6  -3  113.21    5.32   1
  -3  -6  -2   82.45    4.36   1
  -3  -6  -2   76.74    4.03   1
  -3  -6  -1   90.25    5.13   1
  -3  -6  -1   91.39    4.97   1
  -3  -6   0   13.03    2.24   1
  -3  -6   0   13.69    2.52   1
  -3  -6   1   39.56    3.52   1
  -3  -6   1   48.86    4.05   1
  -3  -6   2   10.89    2.38   1
  -3  -6   2    7.18    3.38   1
  -3  -6   3   52.27    3.90   1
  -3  -6   3   49.56    3.80   1
  -3  -6   4    3.88    2.60   1
  -3  -6   5   10.82    2.83   1
  -3  -6   6   12.39    3.03   1
  -3  -6   7   90.82    5.72   1
  -3  -6   8   58.37    4.74   1
  -3  -6   9    2.50    3.19   1
  -3  -6  10   49.84    4.94   1
  -3  -6  11   41.34    6.04   1
  -3  -6  12    5.52    3.62   1
  -3  -6  13    6.71    5.13   1
  -3  -6  14  117.72    9.33   1
  -3  -5 -16  111.94    7.19   1
  -3  -5 -15   19.98    3.40   1
  -3  -5 -14   -1.69    3.30   1
  -3  -5 -13  122.54    6.64   1
  -3  -5 -12  163.58    7.67   1
  -3  -5 -11    8.12    2.11   1
  -3  -5 -10    5.52    2.02   1
  -3  -5  -9  974.69   33.72   1
  -3  -5  -8  545.22   19.15   1
  -3  -5  -7   13.62    1.92   1
  -3  -5  -6   61.78    2.52   1
  -3  -5  -6   58.22    3.36   1
  -3  -5  -5 1506.22   48.12   1
  -3  -5  -5 1489.96   49.41   1
  -3  -5  -5 1459.24   46.60   1
  -3  -5  -4  416.16   14.28   1
  -3  -5  -4  441.00   14.70   1
  -3  -5  -3  112.15    5.08   1
  -3  -5  -3  124.77    4.91   1
  -3  -5  -2  500.42   16.55   1
  -3  -5  -2  484.44   16.73   1
  -3  -5  -1   23.14    2.50   1
  -3  -5  -1   20.61    2.18   1
  -3  -5   0    0.10    1.92   1
  -3  -5   0   -0.59    2.48   1
  -3  -5   1   29.81    3.39   1
  -3  -5   1   34.34    3.40   1
  -3  -5   2  947.41   31.40   1
  -3  -5   3  313.29   11.68   1
  -3  -5   4  685.39   23.56   1
  -3  -5   5    1.80    3.40   1
  -3  -5   6   44.22    3.59   1
  -3  -5   7   69.22    4.83   1
  -3  -5   8   73.44    5.66   1
  -3  -5   9    9.42    4.11   1
  -3  -5  10   -3.88    2.80   1
  -3  -5  11   64.48    5.30   1
  -3  -5  12  104.65    7.57   1
  -3  -5  13   86.30    6.69   1
  -3  -5  14   97.61    8.69   1
  -3  -5  15    2.89    3.71   1
  -3  -4 -14    6.92    2.31   1
  -3  -4 -13   -0.90    1.90   1
  -3  -4 -12  121.00    6.16   1
  -3  -4 -11   77.44    4.05   1
  -3  -4 -10  622.50   21.96   1
  -3  -4  -9  510.31   17.62   1
  -3  -4  -8  843.90   27.31   1
  -3  -4  -7  243.98    9.06   1
  -3  -4  -6 3972.78  123.54   1
  -3  -4  -6 4017.02  124.22   1
  -3  -4  -5  563.11   18.51   1
  -3  -4  -5  553.19   18.35   1
  -3  -4  -4   87.61    3.93   1
  -3  -4  -4   97.22    4.14   1
  -3  -4  -4   92.16    3.65   1
  -3  -4  -3 1515.54   49.05   1
  -3  -4  -3 1513.21   48.24   1
  -3  -4  -2  117.94    4.78   1
  -3  -4  -2  106.71    4.75   1
  -3  -4  -1  721.46   24.17   1
  -3  -4  -1  671.33   22.80   1
  -3  -4   0    9.00    1.98   1
  -3  -4   0    7.02    2.12   1
  -3  -4   4  123.21    5.77   1
  -3  -4   5    1.99    2.28   1
  -3  -4   6   51.12    4.43   1
  -3  -4   7   11.49    2.78   1
  -3  -4   8  862.60   30.54   1
  -3  -4   9   16.97    4.20   1
  -3  -4  10   26.52    3.30   1
  -3  -4  11    9.42    3.19   1
  -3  -4  12   46.24    5.17   1
  -3  -4  13    4.58    3.21   1
  -3  -4  14    0.79    3.38   1
  -3  -4  15    6.30    3.51   1
  -3  -4  16   -0.71    5.12   1
  -3  -3 -13  108.99    5.85   1
  -3  -3 -12   22.56    2.38   1
  -3  -3 -11    4.88    1.81   1
  -3  -3 -10   35.28    3.09   1
  -3  -3  -9   20.98    1.92   1
  -3  -3  -8  396.81   13.94   1
  -3  -3  -7 4859.48  150.57   1
  -3  -3  -7 4862.27  149.22   1
  -3  -3  -6 5033.90  157.51   1
  -3  -3  -6 5138.02  157.70   1
  -3  -3  -5 3710.03  114.51   1
  -3  -3  -5 3622.84  113.16   1
  -3  -3  -4  262.76    9.08   1
  -3  -3  -4  258.24    9.00   1
  -3  -3  -3 1579.27   50.87   1
  -3  -3  -3 1623.28   51.57   1
  -3  -3  -2 1601.60   51.23   1
  -3  -3  -2 1630.54   51.69   1
  -3  -3  -1  229.22    8.18   1
  -3  -3  -1  227.41    8.75   1
  -3  -3   0 1391.29   46.25   1
  -3  -3   0 1436.41   46.24   1
  -3  -3   1 6203.14  192.17   1
  -3  -3   2 6063.74  188.45   1
  -3  -3   3  957.90   32.19   1
  -3  -3   4    2.10    2.09   1
  -3  -3   5  560.27   19.88   1
  -3  -3   6   22.56    2.66   1
  -3  -3   7   19.71    2.66   1
  -3  -3   8  459.67   16.72   1
  -3  -3   9  871.43   31.88   1
  -3  -3  10  382.59   15.65   1
  -3  -3  11   13.47    3.01   1
  -3  -3  12   76.21    5.94   1
  -3  -3  13   93.32    6.38   1
  -3  -3  14   16.16    4.50   1
  -3  -3  15    3.50    3.22   1
  -3  -3  16   -7.78    4.69   1
  -3  -3  17    0.40    3.39   1
  -3  -2 -11    7.90    1.80   1
  -3  -2 -10   86.12    4.08   1
  -3  -2  -9   11.97    2.08   1
  -3  -2  -8   72.93    2.90   1
  -3  -2  -8   76.21    3.84   1
  -3  -2  -7  277.56    9.66   1
  -3  -2  -7  289.00   10.20   1
  -3  -2  -6  970.32   31.77   1
  -3  -2  -6  962.24   31.02   1
  -3  -2  -5  330.15   11.63   1
  -3  -2  -5  322.92   11.14   1
  -3  -2  -4  114.06    4.27   1
  -3  -2  -4  115.99    4.52   1
  -3  -2  -3   15.29    1.41   1
  -3  -2  -3   44.22    2.39   1
  -3  -2  -2  242.11    8.71   1
  -3  -2  -2  245.55    9.09   1
  -3  -2  -1  337.46   11.76   1
  -3  -2  -1  337.82   11.76   1
  -3  -2  -1  334.16   11.70   1
  -3  -2   0  700.66   23.29   1
  -3  -2   1   22.09    2.63   1
  -3  -2   2  119.03    4.80   1
  -3  -2   6  165.12    6.68   1
  -3  -2   7    3.88    2.09   1
  -3  -2   8  656.38   23.06   1
  -3  -2   9  684.35   25.11   1
  -3  -2  10  348.94   14.94   1
  -3  -2  11   79.57    4.64   1
  -3  -2  12  107.95    6.03   1
  -3  -2  13   -1.00    3.50   1
  -3  -2  14    6.92    3.00   1
  -3  -2  15   49.98    5.51   1
  -3  -2  16    6.20    3.98   1
  -3  -2  16    9.49    3.33   1
  -3  -2  17   27.04    4.99   1
  -3  -2  17   25.81    4.57   1
  -3  -1  -8  264.71    9.44   1
  -3  -1  -8  257.92    8.99   1
  -3  -1  -7   67.08    3.11   1
  -3  -1  -7   68.56    2.98   1
  -3  -1  -6   17.14    1.24   1
  -3  -1  -6   13.62    1.48   1
  -3  -1  -5   24.01    1.67   1
  -3  -1  -5   23.23    1.54   1
  -3  -1  -4  302.06   10.43   1
  -3  -1  -4  310.11   10.21   1
  -3  -1  -3  119.25    4.37   1
  -3  -1  -3  118.37    4.79   1
  -3  -1  -2  303.80   10.46   1
  -3  -1  -2  299.64   10.73   1
  -3  -1  -1  950.49   30.83   1
  -3  -1   0  260.82    9.37   1
  -3  -1   1    8.88    2.38   1
  -3  -1   1   12.11    1.88   1
  -3  -1   2 1016.97   33.17   1
  -3  -1   3  331.24   12.38   1
  -3  -1   4  231.65    8.52   1
  -3  -1   5   27.67    2.31   1
  -3  -1   6   17.31    2.41   1
  -3  -1   7   16.97    2.22   1
  -3  -1   8   81.36    4.87   1
  -3  -1   9  362.52   13.71   1
  -3  -1  10   64.80    4.03   1
  -3  -1  11    1.30    2.19   1
  -3  -1  12    6.00    3.28   1
  -3  -1  13   51.84    5.04   1
  -3  -1  14   49.98    4.38   1
  -3  -1  14   52.56    5.07   1
  -3  -1  15  260.50   14.20   1
  -3  -1  15  271.92   12.86   1
  -3  -1  16   87.42    7.67   1
  -3  -1  16   86.86    6.15   1
  -3  -1  17    1.80    4.10   1
  -3  -1  17    2.89    4.59   1
  -3  -1  18   55.80    6.57   1
  -3  -1  18   62.88    8.56   1
  -3   0  -8   49.00    2.80   1
  -3   0  -7  142.80    5.74   1
  -3   0  -6 4611.77  143.97   1
  -3   0  -5    8.70    0.83   1
  -3   0  -5    7.18    1.18   1
  -3   0  -4  311.17   10.23   1
  -3   0  -4  312.94   10.97   1
  -3   0  -3  360.24   11.77   1
  -3   0  -3  355.32   12.06   1
  -3   0  -2 4675.82  147.70   1
  -3   0  -1 1039.42   33.53   1
  -3   0   0  175.03    6.61   1
  -3   0   1   -1.10    1.60   1
  -3   0   2  143.04    5.98   1
  -3   0   3  142.56    6.45   1
  -3   0   4 4715.57  148.33   1
  -3   0   4 4748.59  146.09   1
  -3   0   5   73.44    3.94   1
  -3   0   6   68.06    3.63   1
  -3   0   7  288.66   11.21   1
  -3   0   8  204.78    8.01   1
  -3   0   9    2.40    2.51   1
  -3   0  10   -0.59    1.69   1
  -3   0  11   76.39    4.72   1
  -3   0  11   72.25    4.25   1
  -3   0  12   14.82    2.39   1
  -3   0  12   15.76    3.18   1
  -3   0  13  115.56    7.10   1
  -3   0  13  105.47    5.96   1
  -3   0  14   62.57    5.06   1
  -3   0  14   57.30    5.30   1
  -3   0  15  532.22   23.07   1
  -3   0  15  548.96   23.90   1
  -3   0  16    4.88    3.89   1
  -3   0  16    2.40    3.69   1
  -3   0  17   41.34    6.04   1
  -3   0  17   33.76    3.95   1
  -3   0  18   97.22    7.49   1
  -3   0  18  106.30    9.90   1
  -3   1  -8   39.56    2.52   1
  -3   1  -7  301.72   10.77   1
  -3   1  -6  904.81   29.48   1
  -3   1  -5  688.54   22.57   1
  -3   1  -4  749.66   24.64   1
  -3   1  -3 1604.80   51.28   1
  -3   1  -2  479.61   15.77   1
  -3   1  -1 1161.45   36.81   1
  -3   1  -1 1181.30   37.81   1
  -3   1   0 3162.94   97.86   1
  -3   1   0 3183.22  100.43   1
  -3   1   1  135.49    5.35   1
  -3   1   1  128.82    4.77   1
  -3   1   2  186.87    7.11   1
  -3   1   3    3.69    1.69   1
  -3   1   4  343.73   11.87   1
  -3   1   4  346.70   11.92   1
  -3   1   5  289.68   10.21   1
  -3   1   6  136.19    5.60   1
  -3   1   7  377.91   14.39   1
  -3   1   7  388.09   13.79   1
  -3   1   8  159.01    6.81   1
  -3   1   8  138.30    6.59   1
  -3   1   9  255.36    9.27   1
  -3   1   9  248.06   10.71   1
  -3   1   9  268.63   10.49   1
  -3   1  10    2.50    3.00   1
  -3   1  10   -2.19    2.31   1
  -3   1  11   23.33    2.32   1
  -3   1  11   25.91    3.05   1
  -3   1  12   32.49    2.85   1
  -3   1  12   33.52    3.47   1
  -3   1  13    9.80    2.13   1
  -3   1  13    3.61    2.81   1
  -3   1  14   -0.59    1.69   1
  -3   1  14    4.08    3.11   1
  -3   1  15   17.47    4.77   1
  -3   1  15   18.49    3.18   1
  -3   1  16   -1.80    2.20   1
  -3   1  16    1.49    2.88   1
  -3   1  16   -2.69    3.51   1
  -3   1  17   21.72    4.10   1
  -3   1  17   28.20    4.99   1
  -3   1  18   -9.42    5.83   1
  -3   1  18   -4.08    4.89   1
  -3   2  -7 2927.89   91.99   1
  -3   2  -6 1428.84   46.12   1
  -3   2  -5 9637.35  296.47   1
  -3   2  -4 2957.18   93.53   1
  -3   2  -3  479.61   16.64   1
  -3   2  -3  480.92   16.23   1
  -3   2  -2  809.40   26.74   1
  -3   2  -2  812.82   27.37   1
  -3   2  -1 2460.16   78.37   1
  -3   2  -1 2449.26   77.20   1
  -3   2  -1 2489.01   76.83   1
  -3   2   0 3156.19   97.75   1
  -3   2   0 3144.97   97.58   1
  -3   2   0 3111.41   97.06   1
  -3   2   1    4.20    1.11   1
  -3   2   1    5.90    2.38   1
  -3   2   2 5652.03  175.92   1
  -3   2   3 6864.12  212.10   1
  -3   2   4 6032.63  187.96   1
  -3   2   5  170.04    7.04   1
  -3   2   5  168.22    7.26   1
  -3   2   5  168.22    6.49   1
  -3   2   6   76.56    3.85   1
  -3   2   6   77.79    3.35   1
  -3   2   6   69.39    4.33   1
  -3   2   7  183.33    7.31   1
  -3   2   7  181.98    7.28   1
  -3   2   7  196.56    7.01   1
  -3   2   8   40.58    2.04   1
  -3   2   8   38.19    2.84   1
  -3   2   8   35.05    2.84   1
  -3   2   9  570.25   20.54   1
  -3   2   9  560.74   18.94   1
  -3   2   9  572.17   21.05   1
  -3   2  10  449.86   17.39   1
  -3   2  10  446.05   16.90   1
  -3   2  10  453.69   15.76   1
  -3   2  11  311.88   12.72   1
  -3   2  11  308.00   12.64   1
  -3   2  12   27.88    3.27   1
  -3   2  12   29.27    3.46   1
  -3   2  13   22.00    3.19   1
  -3   2  13   26.11    3.17   1
  -3   2  14    6.10    2.72   1
  -3   2  14   -2.40    3.91   1
  -3   2  15   85.38    5.91   1
  -3   2  15   87.24    6.91   1
  -3   2  16    0.90    3.80   1
  -3   2  16    5.02    4.70   1
  -3   2  17    5.11    3.48   1
  -3   2  17    4.80    2.98   1
  -3   2  18    4.41    4.12   1
  -3   2  18    0.00    1.00   1
  -3   3  -7    1.80    1.61   1
  -3   3  -6  162.31    6.88   1
  -3   3  -6  167.70    6.73   1
  -3   3  -5   16.97    2.06   1
  -3   3  -5   18.23    2.13   1
  -3   3  -4  479.17   15.76   1
  -3   3  -4  452.41   16.59   1
  -3   3  -3  478.30   15.31   1
  -3   3  -3  453.69   16.19   1
  -3   3  -2   79.39    3.74   1
  -3   3  -2   96.24    3.92   1
  -3   3  -1 1395.02   44.07   1
  -3   3  -1 1354.98   43.44   1
  -3   3  -1 1362.35   44.29   1
  -3   3   0   91.58    3.45   1
  -3   3   0   92.93    4.05   1
  -3   3   0   90.06    4.37   1
  -3   3   1   13.10    1.38   1
  -3   3   1   11.70    1.57   1
  -3   3   1    7.67    2.22   1
  -3   3   2   24.30    1.97   1
  -3   3   2   23.33    2.03   1
  -3   3   2   24.40    1.48   1
  -3   3   3   31.02    1.89   1
  -3   3   3   34.46    2.35   1
  -3   3   3   34.11    2.57   1
  -3   3   4    3.50    1.50   1
  -3   3   4    2.89    1.60   1
  -3   3   4    4.49    1.31   1
  -3   3   5  583.22   19.32   1
  -3   3   5  570.25   20.06   1
  -3   3   5  571.69   19.61   1
  -3   3   6  346.70   12.29   1
  -3   3   6  359.48   12.89   1
  -3   3   6  343.73   12.24   1
  -3   3   7  175.56    7.42   1
  -3   3   7  184.42    7.06   1
  -3   3   7  194.32    7.53   1
  -3   3   8   47.47    3.03   1
  -3   3   8   49.14    3.65   1
  -3   3   8   49.00    2.80   1
  -3   3   9  358.34   14.39   1
  -3   3   9  353.44   14.29   1
  -3   3   9  359.86   12.90   1
  -3   3  10  404.41   16.89   1
  -3   3  10  408.85   16.58   1
  -3   3  10  433.06   15.40   1
  -3   3  11  375.97   15.12   1
  -3   3  11  363.66   14.87   1
  -3   3  11  368.26   14.20   1
  -3   3  12   55.35    2.83   1
  -3   3  12   58.83    4.60   1
  -3   3  12   58.37    4.28   1
  -3   3  13    1.21    3.21   1
  -3   3  13    8.18    2.69   1
  -3   3  13    5.71    1.10   1
  -3   3  14   38.81    4.98   1
  -3   3  14   50.98    5.43   1
  -3   3  15    7.78    3.52   1
  -3   3  15    9.80    3.69   1
  -3   3  16    4.41    3.40   1
  -3   3  16    3.39    3.50   1
  -3   3  17    1.10    2.79   1
  -3   3  17    6.60    5.09   1
  -3   3  18   12.53    5.24   1
  -3   3  18    1.39    3.40   1
  -3   4  -8 1091.64   36.34   1
  -3   4  -7  952.34   31.48   1
  -3   4  -7  898.20   31.17   1
  -3   4  -6  110.25    5.04   1
  -3   4  -6  112.57    5.09   1
  -3   4  -5  134.33    5.56   1
  -3   4  -5  128.14    5.66   1
  -3   4  -4  211.41    8.43   1
  -3   4  -4  222.90    8.66   1
  -3   4  -3  570.25   20.54   1
  -3   4  -3  550.37   19.24   1
  -3   4  -2   34.57    2.59   1
  -3   4  -2   36.24    3.01   1
  -3   4  -1   80.46    3.41   1
  -3   4  -1   79.39    3.74   1
  -3   4  -1   77.62    4.05   1
  -3   4   0  460.96   16.75   1
  -3   4   0  462.25   16.34   1
  -3   4   0  461.39   15.90   1
  -3   4   1  139.00    5.89   1
  -3   4   1  144.00    6.00   1
  -3   4   1  140.90    5.22   1
  -3   4   2    0.59    2.28   1
  -3   4   2    0.10    2.33   1
  -3   4   2    0.79    1.09   1
  -3   4   3   18.06    1.87   1
  -3   4   3   12.60    1.92   1
  -3   4   3   12.60    1.92   1
  -3   4   4  104.86    4.71   1
  -3   4   4   98.01    4.36   1
  -3   4   4   99.00    4.78   1
  -3   4   5   61.78    3.46   1
  -3   4   5   63.36    3.34   1
  -3   4   5   67.40    3.45   1
  -3   4   6    9.18    2.48   1
  -3   4   6   12.11    1.67   1
  -3   4   6    8.82    2.49   1
  -3   4   7  409.66   14.98   1
  -3   4   7  403.61   14.46   1
  -3   4   7  400.40   15.61   1
  -3   4   8   30.80    3.33   1
  -3   4   8   32.72    3.55   1
  -3   4   8   32.26    2.50   1
  -3   4   9   16.08    2.17   1
  -3   4   9   21.53    2.69   1
  -3   4   9   16.81    2.21   1
  -3   4  10    4.28    2.82   1
  -3   4  10    6.71    3.42   1
  -3   4  10    1.69    1.69   1
  -3   4  11   23.43    2.42   1
  -3   4  11   21.44    3.43   1
  -3   4  11   20.79    3.83   1
  -3   4  12   21.62    3.16   1
  -3   4  12   16.08    2.49   1
  -3   4  12   16.32    2.10   1
  -3   4  13    2.79    3.01   1
  -3   4  13    1.49    1.10   1
  -3   4  13   -1.59    2.60   1
  -3   4  14    5.90    1.60   1
  -3   4  14    5.20    2.28   1
  -3   4  14    9.12    3.20   1
  -3   4  15   -8.12    4.50   1
  -3   4  15    6.30    2.61   1
  -3   4  16    2.50    3.60   1
  -3   4  16   -0.40    2.60   1
  -3   4  17   11.63    4.23   1
  -3   4  17   15.60    3.71   1
  -3   4  18    4.28    4.51   1
  -3   4  18   -0.10    4.25   1
  -3   5 -10    6.60    2.11   1
  -3   5  -9  295.84   12.73   1
  -3   5  -8  212.28    9.03   1
  -3   5  -7  237.47    9.55   1
  -3   5  -6    8.82    2.08   1
  -3   5  -6    3.80    2.30   1
  -3   5  -5   28.41    3.20   1
  -3   5  -5   24.90    2.69   1
  -3   5  -4  245.86   10.35   1
  -3   5  -4  228.31    9.07   1
  -3   5  -3  185.78    7.63   1
  -3   5  -3  202.78    7.97   1
  -3   5  -2  358.72   13.26   1
  -3   5  -2  358.34   13.25   1
  -3   5  -1   -1.10    1.60   1
  -3   5  -1    0.40    1.89   1
  -3   5  -1    0.71    1.71   1
  -3   5   0   26.83    2.28   1
  -3   5   0   24.60    2.38   1
  -3   5   0   26.73    2.59   1
  -3   5   1   -0.59    1.39   1
  -3   5   1   -0.79    1.89   1
  -3   5   1    0.10    1.72   1
  -3   5   2  642.62   21.80   1
  -3   5   2  619.01   20.40   1
  -3   5   2  601.23   20.60   1
  -3   5   3    4.49    1.70   1
  -3   5   3    0.10    1.82   1
  -3   5   3    6.60    2.21   1
  -3   5   4   10.89    1.78   1
  -3   5   4   16.97    2.88   1
  -3   5   4   13.91    1.87   1
  -3   5   5    8.88    2.09   1
  -3   5   5    3.39    1.69   1
  -3   5   5    6.30    1.91   1
  -3   5   6  101.20    4.83   1
  -3   5   6   96.24    4.71   1
  -3   5   6   92.16    4.99   1
  -3   5   7    1.10    1.91   1
  -3   5   7   -1.59    1.89   1
  -3   5   7    1.59    2.49   1
  -3   5   8  355.32   14.70   1
  -3   5   8  376.75   13.98   1
  -3   5   8  353.06   15.03   1
  -3   5   9    4.08    2.50   1
  -3   5   9    4.71    2.52   1
  -3   5   9    2.69    2.00   1
  -3   5  10   41.22    2.95   1
  -3   5  10   41.09    3.46   1
  -3   5  10   34.46    3.40   1
  -3   5  11   91.97    5.37   1
  -3   5  11   79.39    5.17   1
  -3   5  11   85.93    5.93   1
  -3   5  12   -0.71    2.70   1
  -3   5  12    0.71    2.02   1
  -3   5  12    0.50    3.72   1
  -3   5  13    4.08    2.30   1
  -3   5  13    8.01    2.32   1
  -3   5  13    6.40    3.09   1
  -3   5  14    7.18    1.61   1
  -3   5  14   -0.10    3.24   1
  -3   5  14    6.71    3.11   1
  -3   5  15   18.49    3.96   1
  -3   5  15   14.21    3.02   1
  -3   5  16   57.15    5.14   1
  -3   5  16   67.24    6.23   1
  -3   5  17   -1.99    5.58   1
  -3   5  17    5.81    3.18   1
  -3   6 -11   17.31    2.66   1
  -3   6 -10   21.34    3.33   1
  -3   6  -9    5.62    1.99   1
  -3   6  -8   16.40    2.84   1
  -3   6  -7 1719.76   60.55   1
  -3   6  -6 3459.79  112.93   1
  -3   6  -5  392.44   14.66   1
  -3   6  -5  369.41   14.61   1
  -3   6  -4  866.12   30.61   1
  -3   6  -4  893.41   31.68   1
  -3   6  -3  173.45    7.64   1
  -3   6  -3  186.87    7.38   1
  -3   6  -2    4.80    2.01   1
  -3   6  -2    3.10    2.11   1
  -3   6  -1   61.78    3.93   1
  -3   6  -1   56.85    3.17   1
  -3   6  -1   53.58    3.66   1
  -3   6   0  541.49   19.55   1
  -3   6   0  568.82   19.56   1
  -3   6   0  544.29   18.66   1
  -3   6   1   -1.80    2.09   1
  -3   6   1    1.59    2.49   1
  -3   6   1   -1.59    1.59   1
  -3   6   2   37.09    3.29   1
  -3   6   2   39.69    3.78   1
  -3   6   2   31.36    2.46   1
  -3   6   3    5.29    1.98   1
  -3   6   3    9.00    2.28   1
  -3   6   3   10.50    2.01   1
  -3   6   4  142.56    6.45   1
  -3   6   4  148.60    6.83   1
  -3   6   4  145.68    7.00   1
  -3   6   5  827.71   29.92   1
  -3   6   5  852.64   29.20   1
  -3   6   5  849.72   29.73   1
  -3   6   6 2120.60   70.00   1
  -3   6   6 2163.18   70.70   1
  -3   6   6 2097.64   70.53   1
  -3   6   7  116.86    6.49   1
  -3   6   7  106.50    6.19   1
  -3   6   7  114.49    5.78   1
  -3   6   8   63.36    5.25   1
  -3   6   8   70.39    4.03   1
  -3   6   8   61.00    4.22   1
  -3   6   9  412.90   16.66   1
  -3   6   9  420.25   16.40   1
  -3   6   9  418.20   16.77   1
  -3   6  10  597.80   23.47   1
  -3   6  10  592.44   25.31   1
  -3   6  10  629.51   23.08   1
  -3   6  11    0.50    2.81   1
  -3   6  11    0.79    2.19   1
  -3   6  11    2.19    2.99   1
  -3   6  12    3.10    1.90   1
  -3   6  12   -0.79    3.77   1
  -3   6  12    3.50    1.98   1
  -3   6  13   51.70    4.60   1
  -3   6  13   49.70    4.37   1
  -3   6  13   56.40    4.96   1
  -3   6  14   32.72    4.23   1
  -3   6  14   39.44    5.15   1
  -3   6  14   29.70    3.60   1
  -3   6  15   20.79    4.74   1
  -3   6  15   24.30    4.34   1
  -3   6  16   24.60    4.66   1
  -3   6  16   17.72    3.28   1
  -3   7 -11    0.79    2.19   1
  -3   7 -10   15.76    2.70   1
  -3   7  -9    9.92    3.28   1
  -3   7  -8    2.79    2.30   1
  -3   7  -7  299.64   13.50   1
  -3   7  -6  654.34   25.58   1
  -3   7  -5 2338.69   81.24   1
  -3   7  -4 2679.10   92.13   1
  -3   7  -4 2764.66   91.49   1
  -3   7  -3  144.48    7.21   1
  -3   7  -3  154.01    7.69   1
  -3   7  -2    9.18    2.61   1
  -3   7  -2    3.88    3.07   1
  -3   7  -1    1.00    2.20   1
  -3   7  -1    1.59    2.09   1
  -3   7   0   58.68    3.83   1
  -3   7   0   60.37    3.88   1
  -3   7   0   61.94    4.25   1
  -3   7   1   16.97    3.30   1
  -3   7   1   32.72    4.23   1
  -3   7   1   28.09    2.65   1
  -3   7   2   16.08    2.49   1
  -3   7   2   13.03    2.89   1
  -3   7   2   14.29    2.49   1
  -3   7   3  406.02   14.91   1
  -3   7   3  379.08   14.02   1
  -3   7   3  361.38   14.45   1
  -3   7   4 1784.22   62.52   1
  -3   7   4 1861.92   62.14   1
  -3   7   4 1807.10   62.06   1
  -3   7   5 1860.20   66.42   1
  -3   7   5 1888.77   65.19   1
  -3   7   5 1885.30   63.39   1
  -3   7   6 1050.41   40.19   1
  -3   7   6 1097.60   40.42   1
  -3   7   6 1114.22   38.72   1
  -3   7   7    1.99    3.19   1
  -3   7   7   11.70    4.17   1
  -3   7   7    6.00    4.12   1
  -3   7   8 2985.53   96.17   1
  -3   7   8 2788.90   99.28   1
  -3   7   8 2886.91   99.94   1
  -3   7   9   23.81    3.81   1
  -3   7   9   32.49    3.53   1
  -3   7   9   35.16    4.74   1
  -3   7  10 2449.26   91.06   1
  -3   7  10 2544.19   87.77   1
  -3   7  10 2542.18   89.75   1
  -3   7  11  201.92    9.66   1
  -3   7  11  214.62    9.67   1
  -3   7  11  182.79   10.28   1
  -3   7  12   82.26    6.35   1
  -3   7  12   98.41    5.95   1
  -3   7  12   74.82    5.54   1
  -3   7  13    3.39    3.39   1
  -3   7  13    0.00    1.00   1
  -3   7  13    3.31    3.09   1
  -3   7  14   22.00    3.28   1
  -3   7  14   20.61    3.81   1
  -3   7  14   25.50    4.55   1
  -3   7  15    1.90    3.31   1
  -3   7  15   -0.10    6.07   1
  -3   7  16    3.69    6.18   1
  -3   8 -12    8.58    3.11   1
  -3   8 -11   15.21    3.20   1
  -3   8 -10   20.88    3.29   1
  -3   8  -9    5.20    2.51   1
  -3   8  -8   14.52    3.12   1
  -3   8  -7   33.76    3.95   1
  -3   8  -6   53.44    4.24   1
  -3   8  -5    1.30    3.60   1
  -3   8  -4    7.08    3.62   1
  -3   8  -3   16.48    2.92   1
  -3   8  -3   10.37    3.80   1
  -3   8  -2  368.64   15.74   1
  -3   8  -2  383.77   16.06   1
  -3   8  -1    1.00    2.40   1
  -3   8  -1   -1.99    2.00   1
  -3   8   0    1.69    2.11   1
  -3   8   0    1.30    2.51   1
  -3   8   0    0.30    1.90   1
  -3   8   1    4.88    3.58   1
  -3   8   1    0.40    2.68   1
  -3   8   1   -0.71    3.01   1
  -3   8   2   76.91    5.44   1
  -3   8   2   77.97    4.94   1
  -3   8   2   75.69    4.52   1
  -3   8   3   18.40    2.57   1
  -3   8   3   18.40    2.66   1
  -3   8   3   19.36    3.08   1
  -3   8   4    1.21    2.31   1
  -3   8   4    2.31    2.80   1
  -3   8   4   -1.30    2.60   1
  -3   8   5   22.56    4.18   1
  -3   8   5   28.41    2.98   1
  -3   8   5   22.00    3.00   1
  -3   8   6   28.41    4.05   1
  -3   8   6   25.70    2.84   1
  -3   8   6   31.81    3.50   1
  -3   8   7   75.34    4.86   1
  -3   8   7   68.89    5.98   1
  -3   8   7   80.10    5.73   1
  -3   8   8   -1.49    2.88   1
  -3   8   8   -0.10    3.64   1
  -3   8   8    0.20    2.72   1
  -3   8   9   53.44    5.12   1
  -3   8   9   51.70    4.46   1
  -3   8   9   45.16    4.84   1
  -3   8  10  433.89   18.75   1
  -3   8  10  446.05   20.70   1
  -3   8  10  462.25   18.06   1
  -3   8  11  125.22    7.61   1
  -3   8  11  115.99    6.89   1
  -3   8  11  103.43    7.53   1
  -3   8  12  211.12   12.79   1
  -3   8  12  226.20   14.14   1
  -3   8  12  235.62   12.59   1
  -3   8  13    8.82    3.09   1
  -3   8  13   10.69    4.19   1
  -3   8  13    3.69    2.19   1
  -3   8  14    2.50    2.81   1
  -3   8  14   -0.40    5.28   1
  -3   8  14   -1.69    2.99   1
  -3   8  15   -2.69    3.61   1
  -3   9 -13    0.50    3.31   1
  -3   9 -12    3.88    4.69   1
  -3   9 -11  156.00   10.74   1
  -3   9 -10  131.33    8.94   1
  -3   9  -9    3.10    3.31   1
  -3   9  -8   36.72    4.24   1
  -3   9  -7  257.28   13.15   1
  -3   9  -6  399.20   19.18   1
  -3   9  -5    7.29    2.92   1
  -3   9  -4   -1.00    2.70   1
  -3   9  -3   29.92    4.05   1
  -3   9  -2   91.01    6.49   1
  -3   9  -1   25.60    3.95   1
  -3   9  -1   33.52    4.05   1
  -3   9   0   89.11    5.85   1
  -3   9   0  104.45    6.75   1
  -3   9   1   76.74    5.96   1
  -3   9   1   79.39    5.17   1
  -3   9   1   81.36    5.41   1
  -3   9   2   -1.69    2.78   1
  -3   9   2    1.10    2.20   1
  -3   9   2    0.79    2.30   1
  -3   9   3   -0.90    3.91   1
  -3   9   3   -0.71    2.10   1
  -3   9   3    1.10    2.39   1
  -3   9   4   20.70    3.46   1
  -3   9   4   14.36    2.88   1
  -3   9   4   13.91    3.28   1
  -3   9   5    0.90    2.30   1
  -3   9   5    0.79    2.69   1
  -3   9   5    2.50    2.81   1
  -3   9   6   13.91    3.13   1
  -3   9   6   19.36    4.49   1
  -3   9   6   12.18    3.21   1
  -3   9   7   14.36    3.11   1
  -3   9   7   15.21    4.13   1
  -3   9   7   20.70    4.37   1
  -3   9   8    3.88    2.88   1
  -3   9   8    6.71    2.90   1
  -3   9   8    4.49    4.20   1
  -3   9   9   40.70    3.96   1
  -3   9   9   34.11    5.37   1
  -3   9   9   33.06    4.26   1
  -3   9  10    8.53    2.92   1
  -3   9  10    8.18    3.60   1
  -3   9  10    5.20    3.01   1
  -3   9  11    1.99    2.00   1
  -3   9  11    5.62    3.32   1
  -3   9  11   -0.10    2.94   1
  -3   9  12    1.69    4.29   1
  -3   9  12   11.63    4.91   1
  -3   9  12    7.18    3.00   1
  -3   9  13   17.22    3.98   1
  -3   9  13   21.07    3.76   1
  -3   9  13   10.82    4.61   1
  -3  10  -7    4.28    4.39   1
  -3  10  -6   17.72    3.70   1
  -3  10  -5    1.49    3.20   1
  -3  10  -4   32.15    4.65   1
  -3  10  -3    6.30    4.32   1
  -3  10  -2   63.36    6.37   1
  -3  10  -1    5.38    3.57   1
  -3  10   0   21.53    3.99   1
  -3  10   1   32.83    5.27   1
  -3  10   2    0.71    2.50   1
  -3  10   2    1.80    3.19   1
  -3  10   3   13.40    3.22   1
  -3  10   3   11.83    3.51   1
  -3  10   3   10.63    4.69   1
  -3  10   4   -3.39    2.80   1
  -3  10   4    0.00    1.00   1
  -3  10   5   14.36    3.79   1
  -3  10   5   14.90    4.32   1
  -3  10   6   13.03    3.18   1
  -3  10   6   11.02    3.78   1
  -3  10   6   10.18    3.32   1
  -3  10   7   99.40    7.78   1
  -3  10   7   98.80    6.76   1
  -3  10   7   94.09    6.79   1
  -3  10   8    7.02    3.18   1
  -3  10   8    5.20    3.42   1
  -3  10   8    8.70    2.18   1
  -3  10   9    7.29    3.78   1
  -3  10   9   12.39    3.38   1
  -3  10   9    6.60    3.70   1
  -3  10  10    2.69    3.61   1
  -3  10  10    4.00    3.40   1
  -3  10  10   12.11    3.27   1
  -3  10  11    9.61    4.09   1
  -3  10  11    8.53    2.63   1
  -3  10  12    6.92    4.10   1
  -3  11   3   16.81    3.36   1
  -3  11   3   15.52    4.57   1
  -3  11   4   12.67    4.41   1
  -3  11   4   12.11    4.32   1
  -3  11   5    2.59    3.09   1
  -3  11   5   -0.40    3.29   1
  -3  11   6    3.10    3.31   1
  -3  11   6    9.67    2.61   1
  -3  11   7    3.50    3.59   1
  -3  11   7    4.08    2.50   1
  -3  11   8   53.58    5.27   1
  -3  11   8   52.56    6.67   1
  -3  11   9    8.12    2.68   1
  -3  11   9   19.71    5.86   1
  -3  11  10    0.00    1.00   1
  -3  12   4    1.21    3.52   1
  -3  12   5   11.97    3.81   1
  -3  12   6   55.65    7.16   1
  -2 -13  -5    6.81    3.08   1
  -2 -13  -4   75.34    7.29   1
  -2 -13  -3   -0.59    3.68   1
  -2 -13  -3   -0.20    4.43   1
  -2 -13  -2    8.58    4.22   1
  -2 -13  -2    8.88    3.58   1
  -2 -12  -9    7.18    1.82   1
  -2 -12  -8    6.81    2.19   1
  -2 -12  -7    4.41    2.02   1
  -2 -12  -7    5.11    1.81   1
  -2 -12  -6  149.08   10.01   1
  -2 -12  -6  151.78    9.86   1
  -2 -12  -5   15.13    2.88   1
  -2 -12  -5   16.56    3.09   1
  -2 -12  -4   13.18    2.90   1
  -2 -12  -4   16.00    2.48   1
  -2 -12  -3   35.05    4.38   1
  -2 -12  -3   44.76    4.55   1
  -2 -12  -2  214.62   13.77   1
  -2 -12  -2  221.71   13.70   1
  -2 -12  -1   13.69    3.48   1
  -2 -12  -1   18.84    3.30   1
  -2 -12   0   72.25    6.29   1
  -2 -12   0   54.61    6.36   1
  -2 -12   1    3.88    3.51   1
  -2 -12   1   -1.10    4.09   1
  -2 -12   2   23.23    4.72   1
  -2 -12   2   20.70    5.46   1
  -2 -12   3    7.29    4.00   1
  -2 -12   4    0.90    3.91   1
  -2 -11  -9   -0.59    1.49   1
  -2 -11  -8   34.46    2.35   1
  -2 -11  -8   36.36    3.02   1
  -2 -11  -7   30.25    2.31   1
  -2 -11  -7   33.41    3.35   1
  -2 -11  -6   21.44    2.50   1
  -2 -11  -6   21.81    3.08   1
  -2 -11  -6   23.33    3.86   1
  -2 -11  -5   -2.89    3.30   1
  -2 -11  -5    2.89    2.89   1
  -2 -11  -5    5.81    1.59   1
  -2 -11  -4    9.18    1.88   1
  -2 -11  -4   10.37    4.57   1
  -2 -11  -4    7.02    2.28   1
  -2 -11  -3   32.38    3.30   1
  -2 -11  -3   36.36    4.82   1
  -2 -11  -3   29.05    3.45   1
  -2 -11  -2   16.89    2.88   1
  -2 -11  -2   12.18    4.61   1
  -2 -11  -2    8.53    3.21   1
  -2 -11  -1    0.59    1.89   1
  -2 -11  -1    1.90    3.20   1
  -2 -11  -1   -0.10    3.64   1
  -2 -11   0   13.47    5.28   1
  -2 -11   0   29.59    4.13   1
  -2 -11   0   23.14    3.85   1
  -2 -11   1    2.69    3.90   1
  -2 -11   1    2.31    3.40   1
  -2 -11   1    6.50    3.52   1
  -2 -11   2   33.06    4.26   1
  -2 -11   2   38.94    4.74   1
  -2 -11   3   29.05    3.88   1
  -2 -11   3   19.89    4.37   1
  -2 -11   4   -3.61    2.89   1
  -2 -11   4    5.02    3.58   1
  -2 -11   5    0.50    3.62   1
  -2 -11   6   20.34    4.96   1
  -2 -11   7    5.52    4.23   1
  -2 -10 -10   15.76    4.53   1
  -2 -10  -9   -0.79    2.88   1
  -2 -10  -9    1.30    1.30   1
  -2 -10  -8    3.80    1.79   1
  -2 -10  -8    4.49    1.02   1
  -2 -10  -8    3.80    3.12   1
  -2 -10  -7    4.08    2.91   1
  -2 -10  -7    6.60    1.59   1
  -2 -10  -7    4.88    1.28   1
  -2 -10  -6    5.62    4.03   1
  -2 -10  -6   -1.10    1.41   1
  -2 -10  -6   -2.19    2.10   1
  -2 -10  -5    3.39    2.69   1
  -2 -10  -5    2.89    2.48   1
  -2 -10  -5    1.39    1.70   1
  -2 -10  -4    0.59    1.79   1
  -2 -10  -4    1.90    2.59   1
  -2 -10  -4    1.49    1.29   1
  -2 -10  -3   62.73    4.75   1
  -2 -10  -3   61.47    4.08   1
  -2 -10  -3   53.14    4.81   1
  -2 -10  -2    4.28    2.98   1
  -2 -10  -2    1.59    2.80   1
  -2 -10  -2    2.50    2.31   1
  -2 -10  -1  166.67    8.52   1
  -2 -10  -1  157.25    9.28   1
  -2 -10  -1  157.25    8.28   1
  -2 -10   0  623.00   26.46   1
  -2 -10   0  616.53   27.31   1
  -2 -10   0  629.51   24.59   1
  -2 -10   1  490.18   19.93   1
  -2 -10   1  488.41   20.33   1
  -2 -10   1  476.99   20.97   1
  -2 -10   2   84.27    5.51   1
  -2 -10   2   81.54    6.14   1
  -2 -10   2   78.68    6.56   1
  -2 -10   3   -4.71    3.52   1
  -2 -10   3    0.90    4.31   1
  -2 -10   3    3.80    3.00   1
  -2 -10   4   -1.90    3.31   1
  -2 -10   4    7.40    2.77   1
  -2 -10   4    3.61    3.19   1
  -2 -10   5   -2.69    2.89   1
  -2 -10   5   -6.60    2.98   1
  -2 -10   5   -0.40    4.08   1
  -2 -10   6    0.79    2.99   1
  -2 -10   6    1.39    3.49   1
  -2 -10   7   -6.20    5.08   1
  -2 -10   8   19.18    4.47   1
  -2 -10   9   22.00    5.16   1
  -2 -10  10   -1.00    4.80   1
  -2  -9 -12   13.99    3.59   1
  -2  -9 -11    5.52    2.91   1
  -2  -9 -10   44.49    4.27   1
  -2  -9  -9   32.15    3.63   1
  -2  -9  -8   22.18    3.30   1
  -2  -9  -8   28.09    2.23   1
  -2  -9  -8   24.30    1.38   1
  -2  -9  -7   30.03    2.63   1
  -2  -9  -7   20.07    3.23   1
  -2  -9  -7   22.28    1.70   1
  -2  -9  -6   16.73    1.72   1
  -2  -9  -6   15.29    2.97   1
  -2  -9  -6   13.62    2.29   1
  -2  -9  -5    3.69    2.38   1
  -2  -9  -5    0.40    2.09   1
  -2  -9  -5    1.69    1.51   1
  -2  -9  -4   65.93    4.55   1
  -2  -9  -4   65.77    4.05   1
  -2  -9  -4   61.47    3.45   1
  -2  -9  -3   26.94    3.32   1
  -2  -9  -3   22.09    2.16   1
  -2  -9  -3   22.18    3.20   1
  -2  -9  -2  111.30    5.70   1
  -2  -9  -2  108.58    6.04   1
  -2  -9  -2  102.01    5.45   1
  -2  -9  -1    9.49    3.51   1
  -2  -9  -1   14.06    2.03   1
  -2  -9  -1    8.53    3.62   1
  -2  -9   0   40.45    3.94   1
  -2  -9   0   33.99    3.15   1
  -2  -9   0   33.52    3.59   1
  -2  -9   1   -1.80    2.49   1
  -2  -9   1    1.90    2.21   1
  -2  -9   1    4.88    2.61   1
  -2  -9   2   53.73    4.40   1
  -2  -9   2   64.32    5.13   1
  -2  -9   2   67.08    4.75   1
  -2  -9   3   20.52    3.53   1
  -2  -9   3   16.89    3.29   1
  -2  -9   3   24.30    3.06   1
  -2  -9   4   -3.10    2.89   1
  -2  -9   4   -0.40    3.88   1
  -2  -9   4   -1.10    2.10   1
  -2  -9   5   19.71    4.08   1
  -2  -9   5   17.39    3.59   1
  -2  -9   5   19.01    3.66   1
  -2  -9   6   36.48    4.23   1
  -2  -9   6   29.92    4.27   1
  -2  -9   6   25.70    3.95   1
  -2  -9   7   -0.71    3.11   1
  -2  -9   7    1.00    3.10   1
  -2  -9   7   -0.90    3.10   1
  -2  -9   8    3.69    3.19   1
  -2  -9   8    3.88    3.51   1
  -2  -9   8    3.88    3.70   1
  -2  -9   9    7.18    5.09   1
  -2  -9  10    3.20    4.12   1
  -2  -9  11   47.33    6.60   1
  -2  -8 -14   28.84    4.40   1
  -2  -8 -13    0.90    2.39   1
  -2  -8 -12   18.49    3.87   1
  -2  -8 -11   63.52    5.74   1
  -2  -8 -10   20.07    3.14   1
  -2  -8  -9   67.40    4.76   1
  -2  -8  -8   13.03    1.73   1
  -2  -8  -8   13.18    3.99   1
  -2  -8  -7  466.13   17.27   1
  -2  -8  -7  477.86   17.05   1
  -2  -8  -7  506.25   19.80   1
  -2  -8  -6 1314.79   43.51   1
  -2  -8  -6 1352.77   47.08   1
  -2  -8  -6 1366.78   44.36   1
  -2  -8  -5  813.39   28.52   1
  -2  -8  -5  866.71   31.80   1
  -2  -8  -5  843.90   28.47   1
  -2  -8  -4    6.81    2.82   1
  -2  -8  -4    5.71    1.82   1
  -2  -8  -4    6.00    1.32   1
  -2  -8  -3  123.43    5.33   1
  -2  -8  -3  124.32    6.02   1
  -2  -8  -3  125.89    6.73   1
  -2  -8  -2  180.63    7.53   1
  -2  -8  -2  178.76    7.49   1
  -2  -8  -2  165.64    8.49   1
  -2  -8  -1 1104.90   39.89   1
  -2  -8  -1 1079.78   36.80   1
  -2  -8  -1 1067.33   37.90   1
  -2  -8   0 1667.91   57.18   1
  -2  -8   0 1752.26   56.93   1
  -2  -8   0 1671.17   61.32   1
  -2  -8   1 3784.71  126.73   1
  -2  -8   1 3809.36  129.61   1
  -2  -8   1 3866.35  125.60   1
  -2  -8   2 1114.22   40.72   1
  -2  -8   2 1155.32   41.47   1
  -2  -8   3   35.52    4.29   1
  -2  -8   3   62.41    6.16   1
  -2  -8   4  900.60   37.21   1
  -2  -8   4  996.66   35.36   1
  -2  -8   5  757.90   33.04   1
  -2  -8   5  782.88   30.22   1
  -2  -8   6  513.02   24.01   1
  -2  -8   6  583.22   21.73   1
  -2  -8   7   -0.20    3.32   1
  -2  -8   7    2.40    3.32   1
  -2  -8   8   12.11    3.69   1
  -2  -8   9   18.32    4.02   1
  -2  -8  10   10.63    5.02   1
  -2  -8  11    1.59    3.68   1
  -2  -8  12    5.20    5.79   1
  -2  -8  13    7.90    4.78   1
  -2  -7 -16   37.70    5.65   1
  -2  -7 -15   42.64    4.57   1
  -2  -7 -14   -6.81    2.71   1
  -2  -7 -13    4.41    3.61   1
  -2  -7 -12    3.39    2.50   1
  -2  -7 -11   13.03    2.67   1
  -2  -7 -10   63.84    4.95   1
  -2  -7  -9    4.71    3.08   1
  -2  -7  -8   -0.79    2.08   1
  -2  -7  -7   23.04    3.07   1
  -2  -7  -7   21.53    1.11   1
  -2  -7  -7   24.70    1.99   1
  -2  -7  -6  739.84   23.39   1
  -2  -7  -6  713.96   24.05   1
  -2  -7  -6  696.96   23.76   1
  -2  -7  -5  516.65   18.18   1
  -2  -7  -5  533.61   18.02   1
  -2  -7  -5  542.89   19.11   1
  -2  -7  -4  164.61    6.93   1
  -2  -7  -4  175.03    6.88   1
  -2  -7  -4  169.78    7.56   1
  -2  -7  -3  703.31   25.46   1
  -2  -7  -3  718.78   24.67   1
  -2  -7  -3  739.30   25.56   1
  -2  -7  -2   79.03    4.62   1
  -2  -7  -2   85.01    4.98   1
  -2  -7  -2   77.97    3.89   1
  -2  -7  -1  429.32   15.75   1
  -2  -7  -1  416.98   15.11   1
  -2  -7  -1  410.87   14.19   1
  -2  -7   0 2179.02   72.82   1
  -2  -7   0 2233.51   71.84   1
  -2  -7   1   80.28    4.48   1
  -2  -7   1   76.56    5.07   1
  -2  -7   2   20.52    3.81   1
  -2  -7   2   24.70    4.08   1
  -2  -7   3  323.28   13.31   1
  -2  -7   3  329.42   13.43   1
  -2  -7   4  152.52    7.66   1
  -2  -7   4  157.50    7.78   1
  -2  -7   5 1005.52   35.52   1
  -2  -7   6   90.82    5.53   1
  -2  -7   7    4.41    4.20   1
  -2  -7   8    9.80    3.38   1
  -2  -7   9  124.32    7.80   1
  -2  -7  10   72.42    6.98   1
  -2  -7  11  142.09    9.54   1
  -2  -7  12    6.40    5.21   1
  -2  -7  13   13.69    4.22   1
  -2  -7  14    1.00    5.40   1
  -2  -6 -16   20.34    4.06   1
  -2  -6 -15  534.07   22.65   1
  -2  -6 -14  116.86    7.35   1
  -2  -6 -13  560.27   22.72   1
  -2  -6 -12   76.04    5.41   1
  -2  -6 -11    0.90    2.30   1
  -2  -6 -10  567.87   21.45   1
  -2  -6  -9   29.38    2.82   1
  -2  -6  -8    8.53    2.10   1
  -2  -6  -7   44.36    3.20   1
  -2  -6  -6    8.53    2.10   1
  -2  -6  -6    6.60    0.72   1
  -2  -6  -6    5.29    1.38   1
  -2  -6  -5 1016.97   33.80   1
  -2  -6  -5 1032.34   35.34   1
  -2  -6  -5 1028.48   33.35   1
  -2  -6  -4  131.33    5.04   1
  -2  -6  -4  132.02    5.06   1
  -2  -6  -4  127.46    5.87   1
  -2  -6  -3  580.81   19.76   1
  -2  -6  -3  537.78   18.55   1
  -2  -6  -3  558.85   18.44   1
  -2  -6  -2  701.19   23.83   1
  -2  -6  -2  733.87   25.46   1
  -2  -6  -1  410.06   14.18   1
  -2  -6  -1  426.84   14.88   1
  -2  -6   0  473.50   16.54   1
  -2  -6   0  488.41   16.80   1
  -2  -6   1   42.64    3.13   1
  -2  -6   1   41.86    3.49   1
  -2  -6   2   73.27    4.45   1
  -2  -6   2   83.17    4.92   1
  -2  -6   3  209.38    8.97   1
  -2  -6   3  215.80    8.81   1
  -2  -6   4   76.56    4.38   1
  -2  -6   5   -1.69    2.39   1
  -2  -6   6   -1.30    3.60   1
  -2  -6   7    0.90    3.71   1
  -2  -6   8    3.39    2.91   1
  -2  -6   9  111.09    6.53   1
  -2  -6  10   -2.69    4.40   1
  -2  -6  11  251.22   13.00   1
  -2  -6  12    1.00    4.30   1
  -2  -6  13    5.02    3.40   1
  -2  -6  14    9.67    5.41   1
  -2  -6  15    1.80    3.99   1
  -2  -5 -15  649.74   24.98   1
  -2  -5 -14   32.38    3.64   1
  -2  -5 -13  116.86    6.49   1
  -2  -5 -12  527.16   20.66   1
  -2  -5 -11  361.38   14.45   1
  -2  -5 -10    0.79    1.89   1
  -2  -5  -9  211.70    8.73   1
  -2  -5  -8    7.02    1.91   1
  -2  -5  -7   13.69    2.00   1
  -2  -5  -6  335.26   11.35   1
  -2  -5  -6  320.05   10.73   1
  -2  -5  -5  550.37   18.30   1
  -2  -5  -5  568.35   19.07   1
  -2  -5  -5  553.66   18.82   1
  -2  -5  -4   15.13    2.57   1
  -2  -5  -4   14.52    1.37   1
  -2  -5  -4   18.84    1.22   1
  -2  -5  -3   30.36    2.31   1
  -2  -5  -3   24.90    2.00   1
  -2  -5  -2 1576.88   51.62   1
  -2  -5  -2 1612.02   50.59   1
  -2  -5  -1   52.85    2.91   1
  -2  -5  -1   57.15    3.63   1
  -2  -5   0  996.66   32.83   1
  -2  -5   0 1022.08   33.89   1
  -2  -5   1 3663.88  116.22   1
  -2  -5   1 3772.42  119.15   1
  -2  -5   2 3685.70  115.35   1
  -2  -5   2 3712.46  116.99   1
  -2  -5   3  283.25   10.77   1
  -2  -5   4  260.82    9.69   1
  -2  -5   5    3.61    2.20   1
  -2  -5   6   -0.20    2.41   1
  -2  -5   7   52.13    3.75   1
  -2  -5   8   25.30    3.32   1
  -2  -5   9   -5.11    3.62   1
  -2  -5  10    4.41    2.69   1
  -2  -5  11   15.29    3.28   1
  -2  -5  12   58.22    5.04   1
  -2  -5  13    3.61    3.19   1
  -2  -5  14   12.89    3.37   1
  -2  -5  15   38.19    6.43   1
  -2  -5  16    3.88    3.70   1
  -2  -4 -14   24.70    3.28   1
  -2  -4 -13   -0.10    3.03   1
  -2  -4 -12   12.32    3.09   1
  -2  -4 -11  194.04    8.36   1
  -2  -4 -10  235.62    9.52   1
  -2  -4  -9   15.29    2.19   1
  -2  -4  -8   16.89    1.97   1
  -2  -4  -7    1.69    1.40   1
  -2  -4  -6   58.68    3.06   1
  -2  -4  -5    9.12    1.51   1
  -2  -4  -5   13.47    0.73   1
  -2  -4  -4  576.96   19.70   1
  -2  -4  -4  602.70   20.13   1
  -2  -4  -3  922.94   30.38   1
  -2  -4  -3  936.97   30.00   1
  -2  -4  -2  207.65    8.07   1
  -2  -4  -2  208.80    7.80   1
  -2  -4  -1  187.14    7.11   1
  -2  -4  -1  185.78    6.82   1
  -2  -4   0   40.45    2.80   1
  -2  -4   0   40.07    3.16   1
  -2  -4   1   79.92    4.11   1
  -2  -4   5  216.97    8.54   1
  -2  -4   6  521.21   18.26   1
  -2  -4   7   75.34    4.86   1
  -2  -4   8  122.77    6.20   1
  -2  -4   9    0.10    2.33   1
  -2  -4  10   -2.40    3.41   1
  -2  -4  11   13.18    2.98   1
  -2  -4  12   98.80    6.76   1
  -2  -4  13   11.63    3.21   1
  -2  -4  14   27.56    5.04   1
  -2  -4  15   20.61    3.81   1
  -2  -4  16   47.75    5.53   1
  -2  -4  17   48.16    5.83   1
  -2  -3 -12    3.39    2.69   1
  -2  -3 -11  154.50    6.71   1
  -2  -3 -10   11.70    2.60   1
  -2  -3  -9   46.79    2.87   1
  -2  -3  -8  578.40   20.20   1
  -2  -3  -7    1.80    2.09   1
  -2  -3  -6 1047.17   33.65   1
  -2  -3  -5  272.25    9.57   1
  -2  -3  -4   26.73    1.24   1
  -2  -3  -4   24.90    1.70   1
  -2  -3  -3   49.70    2.54   1
  -2  -3  -3   45.43    2.29   1
  -2  -3  -2 4573.82  139.32   1
  -2  -3  -2 4345.45  146.34   1
  -2  -3  -1  433.89   15.00   1
  -2  -3  -1  428.08   14.48   1
  -2  -3   0  169.78    6.51   1
  -2  -3   0  164.10    6.66   1
  -2  -3   1   32.95    2.30   1
  -2  -3   2 1990.94   64.25   1
  -2  -3   3 1337.36   42.42   1
  -2  -3   4  407.64   13.73   1
  -2  -3   5  886.85   29.18   1
  -2  -3   6 3069.16   95.29   1
  -2  -3   7 3338.53  104.00   1
  -2  -3   8  402.80   14.45   1
  -2  -3   9    4.20    2.42   1
  -2  -3  10  225.90    9.62   1
  -2  -3  11   58.37    3.97   1
  -2  -3  12   -1.59    3.28   1
  -2  -3  13   11.09    2.93   1
  -2  -3  14    9.99    4.11   1
  -2  -3  15    1.69    2.78   1
  -2  -3  16   42.64    4.70   1
  -2  -3  17    0.00    1.00   1
  -2  -3  18   37.95    5.91   1
  -2  -3  18   23.04    5.47   1
  -2  -2 -10    2.31    2.22   1
  -2  -2  -9  941.88   30.69   1
  -2  -2  -8  101.61    4.23   1
  -2  -2  -7  100.40    4.01   1
  -2  -2  -6    6.92    1.58   1
  -2  -2  -5  662.03   21.61   1
  -2  -2  -5  661.52   21.60   1
  -2  -2  -4 3501.09  110.06   1
  -2  -2  -4 3527.17  110.47   1
  -2  -2  -3  378.69   12.84   1
  -2  -2  -3  376.36   12.80   1
  -2  -2  -2 7221.60  220.95   1
  -2  -2  -2 7024.12  219.58   1
  -2  -2  -2 7077.86  218.74   1
  -2  -2  -1 3405.89  106.22   1
  -2  -2  -1 3305.10  104.63   1
  -2  -2   0 5979.93  187.14   1
  -2  -2   1  249.96    9.80   1
  -2  -2   2  766.74   25.47   1
  -2  -2   7  304.15   11.51   1
  -2  -2   8   19.01    2.96   1
  -2  -2   9   82.63    4.36   1
  -2  -2  10   12.11    2.23   1
  -2  -2  11  534.07   20.34   1
  -2  -2  12   32.26    3.41   1
  -2  -2  13   30.14    3.18   1
  -2  -2  14    1.80    2.60   1
  -2  -2  15    8.18    4.00   1
  -2  -2  16   10.37    3.09   1
  -2  -2  16    9.92    3.59   1
  -2  -2  17    7.08    3.09   1
  -2  -2  17   10.89    3.83   1
  -2  -2  18   -1.49    2.88   1
  -2  -2  18    5.38    4.18   1
  -2  -1  -7 1806.25   56.10   1
  -2  -1  -6 1116.90   34.76   1
  -2  -1  -6 1064.06   34.58   1
  -2  -1  -5 2729.02   84.63   1
  -2  -1  -5 2713.37   84.39   1
  -2  -1  -4 3101.38   96.90   1
  -2  -1  -4 3147.21   99.86   1
  -2  -1  -3  416.98   13.89   1
  -2  -1  -3  427.25   14.47   1
  -2  -1  -2  830.02   27.08   1
  -2  -1  -2  849.72   26.82   1
  -2  -1  -1 2224.07   69.80   1
  -2  -1  -1 2199.61   69.41   1
  -2  -1   2  583.71   23.19   1
  -2  -1   3  379.47   13.25   1
  -2  -1   4  417.79   14.31   1
  -2  -1   7  302.76   11.14   1
  -2  -1   8   13.32    1.97   1
  -2  -1   9  190.16    7.45   1
  -2  -1  10    2.50    1.80   1
  -2  -1  11    0.10    2.63   1
  -2  -1  12    7.78    2.29   1
  -2  -1  13   29.05    3.02   1
  -2  -1  14    1.39    2.10   1
  -2  -1  14   -2.50    2.69   1
  -2  -1  15   20.98    3.66   1
  -2  -1  15   23.62    3.60   1
  -2  -1  16    0.79    2.39   1
  -2  -1  16    5.11    3.30   1
  -2  -1  17    3.39    2.69   1
  -2  -1  17    7.67    3.99   1
  -2  -1  18   14.67    3.22   1
  -2  -1  18    5.90    6.12   1
  -2   0  -6  560.27   18.46   1
  -2   0  -5  802.02   26.05   1
  -2   0  -4  767.84   24.38   1
  -2   0  -4  778.41   25.11   1
  -2   0  -3 1821.58   57.19   1
  -2   0  -3 1824.14   57.23   1
  -2   0  -2  894.01   28.70   1
  -2   0  -1  243.36    8.11   1
  -2   0   4  784.00   25.76   1
  -2   0   5    3.80    1.40   1
  -2   0   6  276.89    9.65   1
  -2   0   7   94.48    4.08   1
  -2   0   8  111.72    4.86   1
  -2   0   9   10.37    2.32   1
  -2   0  10   57.91    3.65   1
  -2   0  11   90.44    5.33   1
  -2   0  11   91.39    4.97   1
  -2   0  12   17.22    3.07   1
  -2   0  12   18.40    2.92   1
  -2   0  13   47.61    3.45   1
  -2   0  13   50.27    4.68   1
  -2   0  14   75.17    5.90   1
  -2   0  14   77.26    4.75   1
  -2   0  15  538.24   24.13   1
  -2   0  15  547.56   22.93   1
  -2   0  16  309.76   15.49   1
  -2   0  16  278.56   15.02   1
  -2   0  17  169.26   10.15   1
  -2   0  17  174.24   11.09   1
  -2   0  18  346.33   20.10   1
  -2   0  18  337.46   18.37   1
  -2   0  19   51.12    5.15   1
  -2   0  19   63.84    8.63   1
  -2   1  -6   34.93    2.01   1
  -2   1  -5  582.26   19.79   1
  -2   1  -4   12.67    1.28   1
  -2   1  -3   81.36    3.43   1
  -2   1  -2 1068.64   34.65   1
  -2   1  -1    4.20    1.11   1
  -2   1  -1    9.00    1.38   1
  -2   1   0 3431.62  104.27   1
  -2   1   0 3312.00  103.59   1
  -2   1   0 3360.52  104.35   1
  -2   1   1  580.81   19.28   1
  -2   1   1  587.58   19.39   1
  -2   1   1  599.27   19.09   1
  -2   1   2 4515.84  141.12   1
  -2   1   2 4536.02  144.13   1
  -2   1   2 4714.20  141.44   1
  -2   1   3   70.90    3.54   1
  -2   1   3   70.56    2.86   1
  -2   1   4   46.10    2.72   1
  -2   1   4   48.02    2.22   1
  -2   1   5 2475.06   75.62   1
  -2   1   5 2413.76   76.64   1
  -2   1   5 2400.02   75.44   1
  -2   1   5 2386.32   76.21   1
  -2   1   6    7.29    1.62   1
  -2   1   6    9.00    1.02   1
  -2   1   7   28.30    1.92   1
  -2   1   7   29.27    1.51   1
  -2   1   8  124.55    5.13   1
  -2   1   8  134.10    5.79   1
  -2   1   8  134.79    4.64   1
  -2   1   9  204.20    7.72   1
  -2   1   9  205.92    7.75   1
  -2   1  10  113.21    5.11   1
  -2   1  10  115.56    5.59   1
  -2   1  11  118.81    5.45   1
  -2   1  11  115.56    6.23   1
  -2   1  12   12.60    2.41   1
  -2   1  12    9.80    2.69   1
  -2   1  13    1.10    2.31   1
  -2   1  13   -3.80    3.39   1
  -2   1  14   -2.89    2.58   1
  -2   1  14    0.20    1.61   1
  -2   1  15  148.35    6.82   1
  -2   1  15  129.05    8.18   1
  -2   1  16  162.56    9.94   1
  -2   1  16  163.58    8.19   1
  -2   1  17  379.86   21.44   1
  -2   1  17  390.46   19.76   1
  -2   1  18  302.76   14.96   1
  -2   1  18  281.23   18.11   1
  -2   1  19   12.11    4.59   1
  -2   2  -5 3103.60   95.82   1
  -2   2  -5 3003.04   95.35   1
  -2   2  -4  943.72   30.11   1
  -2   2  -4  938.20   31.24   1
  -2   2  -3  111.51    4.44   1
  -2   2  -3  113.00    4.46   1
  -2   2  -2    4.58    1.71   1
  -2   2  -2    7.90    1.80   1
  -2   2  -1 9814.87  303.15   1
  -2   2  -1 9789.12  302.76   1
  -2   2   0  593.41   19.49   1
  -2   2   0  603.68   20.15   1
  -2   2   0  596.82   19.06   1
  -2   2   1 1097.60   35.12   1
  -2   2   1 1097.60   35.12   1
  -2   2   1 1120.24   36.15   1
  -2   2   2  480.49   15.78   1
  -2   2   2  478.30   16.18   1
  -2   2   2  475.24   15.70   1
  -2   2   3 2968.07   91.53   1
  -2   2   3 2909.52   91.70   1
  -2   2   3 2914.92   92.86   1
  -2   2   4 1579.27   50.87   1
  -2   2   4 1546.06   49.54   1
  -2   2   4 1549.21   49.59   1
  -2   2   5 2872.96   93.26   1
  -2   2   5 2957.18   93.53   1
  -2   2   5 2949.58   92.33   1
  -2   2   6  936.36   30.60   1
  -2   2   6  954.19   31.51   1
  -2   2   7 1285.22   42.30   1
  -2   2   7 1338.10   43.16   1
  -2   2   8 3610.81  110.57   1
  -2   2   8 3535.49  110.60   1
  -2   2   8 3360.52  110.14   1
  -2   2   9 1612.83   51.40   1
  -2   2   9 1632.16   51.71   1
  -2   2   9 1534.29   51.70   1
  -2   2  10   86.68    3.72   1
  -2   2  10   90.25    4.75   1
  -2   2  10   84.46    4.41   1
  -2   2  11  223.80    9.57   1
  -2   2  11  220.52    9.21   1
  -2   2  11  221.12    8.33   1
  -2   2  12  319.69   11.09   1
  -2   2  12  323.64   13.67   1
  -2   2  12  314.71   12.06   1
  -2   2  13    0.00    1.00   1
  -2   2  13   -3.80    3.59   1
  -2   2  14    1.21    2.90   1
  -2   2  14    2.89    1.50   1
  -2   2  15    1.10    2.31   1
  -2   2  15    5.81    3.18   1
  -2   2  16   -1.80    3.19   1
  -2   2  16    6.30    2.61   1
  -2   2  17    9.80    3.82   1
  -2   2  17    8.18    3.60   1
  -2   2  18    1.99    3.58   1
  -2   2  18   -0.20    2.62   1
  -2   2  19   16.81    6.07   1
  -2   2  19   10.18    4.91   1
  -2   3  -7   55.06    3.26   1
  -2   3  -6   86.86    4.10   1
  -2   3  -5   52.85    3.05   1
  -2   3  -5   53.29    2.92   1
  -2   3  -4   60.37    3.57   1
  -2   3  -4   72.76    3.75   1
  -2   3  -3 1360.87   45.01   1
  -2   3  -3 1349.83   44.09   1
  -2   3  -2  180.10    6.71   1
  -2   3  -2  179.83    6.70   1
  -2   3  -1 2203.36   69.47   1
  -2   3  -1 2152.96   68.67   1
  -2   3  -1 2165.97   68.88   1
  -2   3   0   27.98    2.12   1
  -2   3   0   27.88    1.58   1
  -2   3   0   30.69    1.99   1
  -2   3   1  656.90   21.53   1
  -2   3   1  667.19   22.21   1
  -2   3   2  382.59   12.91   1
  -2   3   2  375.58   12.40   1
  -2   3   3  578.88   19.73   1
  -2   3   3  554.13   18.36   1
  -2   3   4  592.44   19.96   1
  -2   3   4  595.36   19.52   1
  -2   3   5  232.26    7.92   1
  -2   3   5  228.31    8.16   1
  -2   3   5  213.16    8.18   1
  -2   3   6    5.38    1.72   1
  -2   3   6    8.82    2.08   1
  -2   3   6    8.41    1.91   1
  -2   3   7  728.46   24.83   1
  -2   3   7  724.69   24.23   1
  -2   3   7  773.95   25.04   1
  -2   3   8  522.12   18.74   1
  -2   3   8  529.92   18.88   1
  -2   3   8  549.90   18.76   1
  -2   3   9  139.95    6.15   1
  -2   3   9  152.52    5.93   1
  -2   3   9  136.89    6.32   1
  -2   3  10   -5.52    3.10   1
  -2   3  10    5.02    1.61   1
  -2   3  10    1.99    1.80   1
  -2   3  11  119.25    4.80   1
  -2   3  11  111.09    6.32   1
  -2   3  11  115.13    6.01   1
  -2   3  12   99.40    4.59   1
  -2   3  12  107.12    6.21   1
  -2   3  12   95.06    5.27   1
  -2   3  13   75.52    4.87   1
  -2   3  13   74.65    5.53   1
  -2   3  13   68.23    3.63   1
  -2   3  14   52.13    4.33   1
  -2   3  14   48.86    2.38   1
  -2   3  14   51.12    4.58   1
  -2   3  15   31.25    4.36   1
  -2   3  15   33.52    1.85   1
  -2   3  15   32.04    3.74   1
  -2   3  16   -6.71    4.40   1
  -2   3  16   -1.30    3.19   1
  -2   3  17    2.59    2.29   1
  -2   3  17    2.59    3.51   1
  -2   3  18    6.20    2.69   1
  -2   3  18   12.18    4.12   1
  -2   3  19    5.11    3.80   1
  -2   3  19    1.59    5.87   1
  -2   4  -9  129.05    5.68   1
  -2   4  -8 1132.32   37.69   1
  -2   4  -7 2372.66   75.99   1
  -2   4  -6  369.41   13.07   1
  -2   4  -5    6.81    1.83   1
  -2   4  -4 4487.66  143.36   1
  -2   4  -4 4660.79  144.73   1
  -2   4  -3 1075.84   34.77   1
  -2   4  -3 1039.42   34.17   1
  -2   4  -2 1540.56   50.24   1
  -2   4  -2 1620.06   50.72   1
  -2   4  -1 1574.50   51.58   1
  -2   4  -1 1589.62   50.24   1
  -2   4  -1 1551.57   50.42   1
  -2   4   0 3113.64  100.44   1
  -2   4   0 3269.55  101.78   1
  -2   4   0 3120.34   99.43   1
  -2   4   1 5795.78  181.19   1
  -2   4   1 5922.84  181.63   1
  -2   4   1 5856.84  180.61   1
  -2   4   2   54.61    3.25   1
  -2   4   2   50.84    2.85   1
  -2   4   2   51.27    3.15   1
  -2   4   3 1442.48   45.58   1
  -2   4   3 1414.51   45.88   1
  -2   4   3 1486.87   47.04   1
  -2   4   4  844.48   27.90   1
  -2   4   4  836.37   28.92   1
  -2   4   4  871.43   27.75   1
  -2   4   5 1112.22   36.68   1
  -2   4   5 1128.96   36.96   1
  -2   4   5 1128.29   36.28   1
  -2   4   6    3.10    1.69   1
  -2   4   6    6.20    1.39   1
  -2   4   6    6.20    1.59   1
  -2   4   7  139.95    6.39   1
  -2   4   7  135.26    5.82   1
  -2   4   7  141.85    5.72   1
  -2   4   8   31.58    2.59   1
  -2   4   8   37.09    2.56   1
  -2   4   8   35.05    3.32   1
  -2   4   9   16.32    2.02   1
  -2   4   9   17.31    2.66   1
  -2   4   9   15.21    2.57   1
  -2   4  10   14.29    3.33   1
  -2   4  10    7.67    2.49   1
  -2   4  10   13.69    2.22   1
  -2   4  11   32.95    3.44   1
  -2   4  11   32.95    2.41   1
  -2   4  11   27.04    3.02   1
  -2   4  12   19.80    1.87   1
  -2   4  12   22.75    3.24   1
  -2   4  12   17.14    2.32   1
  -2   4  13   86.30    4.27   1
  -2   4  13   82.45    5.63   1
  -2   4  13   79.03    4.98   1
  -2   4  14   16.00    2.40   1
  -2   4  14   20.52    3.62   1
  -2   4  14   16.89    2.14   1
  -2   4  15   25.10    2.20   1
  -2   4  15   25.60    4.05   1
  -2   4  15   24.50    3.66   1
  -2   4  16    2.50    3.29   1
  -2   4  16    8.29    3.11   1
  -2   4  17    9.42    3.38   1
  -2   4  17   20.61    4.27   1
  -2   4  18   21.07    5.97   1
  -2   4  18   11.83    3.10   1
  -2   5 -10  123.21    5.99   1
  -2   5  -9   20.43    2.80   1
  -2   5  -8  681.73   24.54   1
  -2   5  -7   12.67    2.78   1
  -2   5  -6   45.43    3.10   1
  -2   5  -5  664.09   22.68   1
  -2   5  -4  547.09   19.18   1
  -2   5  -4  523.95   17.85   1
  -2   5  -3 1199.24   40.17   1
  -2   5  -3 1242.56   39.48   1
  -2   5  -2   66.42    3.91   1
  -2   5  -2   64.32    3.37   1
  -2   5  -1  292.07   10.60   1
  -2   5  -1  272.58   10.24   1
  -2   5  -1  294.12    9.95   1
  -2   5   0  244.30    9.07   1
  -2   5   0  248.69    9.15   1
  -2   5   0  254.72    9.58   1
  -2   5   1 1899.22   60.14   1
  -2   5   1 1895.73   61.83   1
  -2   5   1 2002.56   61.76   1
  -2   5   2 4404.98  138.05   1
  -2   5   2 4513.15  139.73   1
  -2   5   2 4438.22  138.57   1
  -2   5   3  234.09    9.18   1
  -2   5   3  219.63    8.60   1
  -2   5   3  218.15    7.98   1
  -2   5   4    2.10    1.80   1
  -2   5   4    0.79    1.58   1
  -2   5   4    3.88    2.01   1
  -2   5   5   82.63    4.55   1
  -2   5   5   79.57    4.28   1
  -2   5   5   83.54    3.84   1
  -2   5   6   12.32    2.88   1
  -2   5   6   16.00    2.08   1
  -2   5   6   12.18    1.88   1
  -2   5   7  110.88    5.05   1
  -2   5   7  119.03    5.45   1
  -2   5   7  119.03    5.67   1
  -2   5   8   81.36    4.51   1
  -2   5   8   75.34    4.17   1
  -2   5   8   91.58    4.40   1
  -2   5   9    6.00    2.01   1
  -2   5   9    4.28    2.19   1
  -2   5   9    3.61    2.20   1
  -2   5  10   63.04    3.97   1
  -2   5  10   55.65    3.43   1
  -2   5  10   58.83    4.45   1
  -2   5  11   55.20    3.57   1
  -2   5  11   50.55    3.41   1
  -2   5  11   57.15    4.84   1
  -2   5  12    2.10    1.60   1
  -2   5  12    2.99    2.28   1
  -2   5  12    1.00    2.40   1
  -2   5  13    0.90    2.39   1
  -2   5  13   -0.20    1.71   1
  -2   5  13    2.79    2.81   1
  -2   5  14  114.06    5.55   1
  -2   5  14  102.41    7.29   1
  -2   5  14   99.00    6.17   1
  -2   5  15   45.83    3.52   1
  -2   5  15   45.56    5.53   1
  -2   5  15   40.96    4.10   1
  -2   5  16   95.06    6.63   1
  -2   5  16  110.04    8.60   1
  -2   5  17   76.39    6.12   1
  -2   5  17   94.28    7.77   1
  -2   5  18   38.07    5.55   1
  -2   5  18   27.04    3.64   1
  -2   6 -11   93.32    5.22   1
  -2   6 -10    1.21    2.42   1
  -2   6  -9  328.70   13.78   1
  -2   6  -8  388.48   14.98   1
  -2   6  -7    7.78    2.51   1
  -2   6  -6    6.71    3.32   1
  -2   6  -5    7.02    2.23   1
  -2   6  -4  189.06    8.25   1
  -2   6  -3  206.78    8.05   1
  -2   6  -3  192.38    8.32   1
  -2   6  -2  228.01    9.36   1
  -2   6  -2  250.59    9.50   1
  -2   6  -1   51.84    4.03   1
  -2   6  -1   47.89    3.04   1
  -2   6   0  415.75   14.27   1
  -2   6   0  388.88   14.20   1
  -2   6   0  390.06   13.82   1
  -2   6   1   38.44    2.85   1
  -2   6   1   32.95    3.44   1
  -2   6   1   33.76    2.79   1
  -2   6   2  191.82    7.48   1
  -2   6   2  193.49    7.79   1
  -2   6   2  193.77    7.80   1
  -2   6   3  105.47    5.14   1
  -2   6   3  102.01    4.44   1
  -2   6   3  106.71    5.16   1
  -2   6   4   33.76    2.90   1
  -2   6   4   29.59    3.37   1
  -2   6   4   32.38    2.39   1
  -2   6   5  158.51    6.80   1
  -2   6   5  142.09    6.44   1
  -2   6   5  159.26    7.07   1
  -2   6   6   18.06    2.30   1
  -2   6   6   13.10    3.33   1
  -2   6   6   16.81    1.80   1
  -2   6   7   65.93    4.38   1
  -2   6   7   59.14    3.54   1
  -2   6   7   62.73    4.12   1
  -2   6   8    8.58    2.11   1
  -2   6   8    5.90    3.50   1
  -2   6   8    7.08    3.09   1
  -2   6   9    8.01    1.70   1
  -2   6   9   -3.39    3.50   1
  -2   6   9    6.92    2.42   1
  -2   6  10   58.68    4.14   1
  -2   6  10   53.14    4.96   1
  -2   6  10   67.08    4.42   1
  -2   6  11  347.45   14.17   1
  -2   6  11  330.88   13.46   1
  -2   6  11  313.64   14.52   1
  -2   6  12  293.44   12.33   1
  -2   6  12  291.04   13.99   1
  -2   6  12  296.53   12.74   1
  -2   6  13  134.33    6.72   1
  -2   6  13  120.56    7.91   1
  -2   6  13  145.68    7.48   1
  -2   6  14   60.84    4.37   1
  -2   6  14   59.75    6.18   1
  -2   6  14   52.85    4.07   1
  -2   6  15   69.06    6.32   1
  -2   6  15   77.44    5.10   1
  -2   6  15   73.96    5.33   1
  -2   6  16   14.67    4.21   1
  -2   6  16    6.81    2.30   1
  -2   6  17    4.58    4.28   1
  -2   6  17    3.10    2.18   1
  -2   7 -12    3.61    2.20   1
  -2   7 -11    8.70    2.42   1
  -2   7 -10   40.32    3.43   1
  -2   7  -9    0.10    1.82   1
  -2   7  -8    7.78    3.40   1
  -2   7  -7  129.28    6.37   1
  -2   7  -6   76.91    5.44   1
  -2   7  -5  171.61    8.12   1
  -2   7  -4   41.34    3.73   1
  -2   7  -3   82.99    5.28   1
  -2   7  -2  145.44    6.51   1
  -2   7  -2  147.62    6.80   1
  -2   7  -1  198.53    8.17   1
  -2   7  -1  200.22    8.49   1
  -2   7   0   83.54    4.39   1
  -2   7   0   78.32    4.78   1
  -2   7   0   78.85    4.26   1
  -2   7   1  322.20   11.85   1
  -2   7   1  282.91   11.44   1
  -2   7   1  302.76   11.14   1
  -2   7   2  238.08    8.95   1
  -2   7   2  227.41    9.05   1
  -2   7   2  242.74    9.97   1
  -2   7   3   19.54    2.30   1
  -2   7   3   16.56    2.69   1
  -2   7   3    9.18    3.21   1
  -2   7   4  157.50    7.28   1
  -2   7   4  150.55    6.63   1
  -2   7   4  142.80    6.21   1
  -2   7   5    4.88    2.39   1
  -2   7   5    1.00    2.30   1
  -2   7   5    1.10    2.20   1
  -2   7   6  374.42   15.09   1
  -2   7   6  387.30   15.35   1
  -2   7   6  370.18   14.24   1
  -2   7   7  498.63   18.76   1
  -2   7   7  461.82   18.48   1
  -2   7   7  482.24   18.45   1
  -2   7   8   11.42    2.97   1
  -2   7   8    7.29    2.00   1
  -2   7   8    7.62    3.20   1
  -2   7   9 2516.03   90.29   1
  -2   7   9 2562.38   85.04   1
  -2   7   9 2537.14   87.64   1
  -2   7  10 1336.63   50.45   1
  -2   7  10 1337.36   49.74   1
  -2   7  10 1360.87   50.17   1
  -2   7  11   99.40    6.18   1
  -2   7  11   98.80    5.77   1
  -2   7  11   94.67    6.42   1
  -2   7  12   69.39    4.66   1
  -2   7  12   76.21    5.76   1
  -2   7  12   75.17    5.72   1
  -2   7  13  338.56   15.46   1
  -2   7  13  319.69   14.66   1
  -2   7  13  329.42   16.70   1
  -2   7  14  704.90   28.67   1
  -2   7  14  695.38   30.59   1
  -2   7  14  666.16   30.46   1
  -2   7  15   80.82    5.93   1
  -2   7  15   84.82    7.37   1
  -2   7  15   82.63    6.00   1
  -2   7  16   21.62    5.02   1
  -2   7  17   16.08    5.53   1
  -2   8 -13   36.00    3.96   1
  -2   8 -12    3.20    2.51   1
  -2   8 -11   14.21    2.87   1
  -2   8 -10   31.25    3.58   1
  -2   8  -9   64.00    4.96   1
  -2   8  -8   95.45    6.06   1
  -2   8  -7   -2.59    3.19   1
  -2   8  -6    0.10    2.33   1
  -2   8  -5    2.69    2.30   1
  -2   8  -4    2.69    3.38   1
  -2   8  -3    0.59    2.79   1
  -2   8  -2  222.90   10.45   1
  -2   8  -1    8.88    2.68   1
  -2   8   0   53.88    4.11   1
  -2   8   0   48.72    4.47   1
  -2   8   1    1.69    3.48   1
  -2   8   1    3.88    2.40   1
  -2   8   1   -0.90    1.80   1
  -2   8   2  179.56    8.04   1
  -2   8   2  165.64    7.98   1
  -2   8   2  173.45    8.17   1
  -2   8   3   -0.71    3.51   1
  -2   8   3    3.61    1.79   1
  -2   8   3   -2.59    2.29   1
  -2   8   4   -1.59    2.39   1
  -2   8   4    8.88    2.68   1
  -2   8   4    0.50    1.60   1
  -2   8   5   34.57    4.59   1
  -2   8   5   36.12    3.25   1
  -2   8   5   30.25    3.52   1
  -2   8   6   26.11    2.35   1
  -2   8   6   24.30    3.35   1
  -2   8   6   20.34    2.89   1
  -2   8   7   12.32    2.04   1
  -2   8   7    6.71    2.69   1
  -2   8   7   11.42    3.92   1
  -2   8   8   -4.28    2.82   1
  -2   8   8   -1.90    2.70   1
  -2   8   8   -0.20    2.31   1
  -2   8   9  170.56    9.14   1
  -2   8   9  167.96    8.04   1
  -2   8   9  159.77    8.85   1
  -2   8  10    1.39    2.60   1
  -2   8  10   -4.88    3.40   1
  -2   8  10    0.59    1.79   1
  -2   8  11   -1.10    3.11   1
  -2   8  11    5.81    3.90   1
  -2   8  11    2.50    1.71   1
  -2   8  12    5.02    3.32   1
  -2   8  12    5.52    2.30   1
  -2   8  12    5.81    2.80   1
  -2   8  13    2.69    2.59   1
  -2   8  13   -1.10    5.00   1
  -2   8  13    2.50    2.31   1
  -2   8  14   58.52    4.74   1
  -2   8  14   69.72    6.35   1
  -2   8  14   51.98    5.05   1
  -2   8  15   21.81    4.86   1
  -2   8  15   29.05    4.64   1
  -2   8  16    7.62    6.40   1
  -2   9 -13  170.30   10.96   1
  -2   9 -12   73.44    6.86   1
  -2   9 -11   -2.19    2.60   1
  -2   9 -10    5.11    3.80   1
  -2   9  -9    0.90    2.70   1
  -2   9  -8   -2.40    3.60   1
  -2   9  -7  185.78   10.36   1
  -2   9  -6  200.22   10.47   1
  -2   9  -5  279.56   13.71   1
  -2   9  -4    8.82    3.92   1
  -2   9  -3   47.06    4.94   1
  -2   9  -2  198.81   10.43   1
  -2   9  -1   92.35    6.15   1
  -2   9   0  147.38    8.26   1
  -2   9   1  286.96   12.87   1
  -2   9   1  292.41   13.68   1
  -2   9   2    4.58    2.61   1
  -2   9   2    5.38    4.08   1
  -2   9   3  527.16   20.66   1
  -2   9   3  514.84   21.33   1
  -2   9   3  536.39   22.70   1
  -2   9   4   57.76    5.47   1
  -2   9   4   52.71    3.63   1
  -2   9   4   53.73    4.84   1
  -2   9   5    9.00    3.78   1
  -2   9   5    7.40    2.77   1
  -2   9   5   10.82    2.11   1
  -2   9   6    2.40    2.70   1
  -2   9   6   -1.99    1.61   1
  -2   9   6    0.90    2.60   1
  -2   9   7  122.54    7.53   1
  -2   9   7  115.99    6.03   1
  -2   9   7  116.21    7.55   1
  -2   9   8    2.31    2.10   1
  -2   9   8    0.90    2.60   1
  -2   9   8    1.30    3.99   1
  -2   9   9   44.09    5.44   1
  -2   9   9   39.56    3.52   1
  -2   9   9   34.46    4.11   1
  -2   9  10   48.58    3.62   1
  -2   9  10   47.33    4.95   1
  -2   9  10   56.25    5.40   1
  -2   9  11   35.05    4.62   1
  -2   9  11   35.88    3.11   1
  -2   9  11   35.64    4.06   1
  -2   9  12    3.80    3.59   1
  -2   9  12    3.39    3.20   1
  -2   9  12    3.50    2.21   1
  -2   9  13   17.14    4.64   1
  -2   9  13    2.50    2.21   1
  -2   9  13    4.49    3.90   1
  -2   9  14    1.99    3.78   1
  -2   9  14    1.49    3.29   1
  -2   9  15    5.02    4.30   1
  -2  10 -11   -1.59    3.18   1
  -2  10 -10    9.12    7.79   1
  -2  10  -9   -7.62    3.09   1
  -2  10  -8   18.23    4.61   1
  -2  10  -7   17.47    3.76   1
  -2  10  -6   69.06    5.98   1
  -2  10  -5   12.32    3.51   1
  -2  10  -4    3.88    3.07   1
  -2  10  -3   67.08    5.57   1
  -2  10  -2   54.17    5.15   1
  -2  10  -1   45.16    4.84   1
  -2  10   0   16.16    3.62   1
  -2  10   1   14.21    4.60   1
  -2  10   2  562.16   24.66   1
  -2  10   2  571.21   27.25   1
  -2  10   3  165.38   10.29   1
  -2  10   3  159.01    9.08   1
  -2  10   4   84.82    6.45   1
  -2  10   4   73.27    5.48   1
  -2  10   4   73.79    5.15   1
  -2  10   5    7.62    4.69   1
  -2  10   5   -0.71    3.11   1
  -2  10   5    1.49    1.90   1
  -2  10   6  122.32    7.30   1
  -2  10   6  126.11    8.53   1
  -2  10   6  121.88    7.73   1
  -2  10   7    0.30    2.41   1
  -2  10   7   -2.10    2.81   1
  -2  10   7    1.10    3.11   1
  -2  10   8   23.91    4.79   1
  -2  10   8   18.84    4.69   1
  -2  10   8   20.52    3.17   1
  -2  10   9   12.82    2.08   1
  -2  10   9    7.18    5.09   1
  -2  10   9   12.32    3.79   1
  -2  10  10   21.81    4.30   1
  -2  10  10   13.10    2.32   1
  -2  10  10   11.42    3.79   1
  -2  10  11    4.41    2.39   1
  -2  10  11   10.18    5.42   1
  -2  10  11    6.40    4.60   1
  -2  10  12    1.30    5.40   1
  -2  10  12    0.71    5.33   1
  -2  10  13   21.07    4.77   1
  -2  11   3    2.89    3.20   1
  -2  11   4    6.81    3.39   1
  -2  11   5   17.64    5.04   1
  -2  11   6   14.52    3.81   1
  -2  11   7   27.35    5.65   1
  -2  11   8    4.00    2.08   1
  -2  11   8    4.41    3.49   1
  -2  11   9    4.80    2.58   1
  -2  11   9    1.00    3.60   1
  -2  11  10   24.11    5.11   1
  -2  11  11    1.10    3.91   1
  -2  12   4   -3.80    3.32   1
  -2  12   5   15.29    5.40   1
  -2  12   6   -4.49    3.99   1
  -2  12   7   19.27    4.48   1
  -2  12   8   40.96    6.91   1
  -1 -13  -6    3.88    2.40   1
  -1 -13  -5   15.21    4.13   1
  -1 -13  -4    7.90    2.59   1
  -1 -13  -4    6.81    4.28   1
  -1 -13  -3   -6.30    4.12   1
  -1 -13  -3    5.02    3.58   1
  -1 -13  -2   13.91    4.48   1
  -1 -13  -2   27.77    5.27   1
  -1 -13  -1   26.21    3.99   1
  -1 -13  -1   32.95    4.71   1
  -1 -13   0   47.61    6.49   1
  -1 -13   0   40.45    6.23   1
  -1 -12  -8  134.33    8.81   1
  -1 -12  -7   40.83    3.45   1
  -1 -12  -7   30.03    3.07   1
  -1 -12  -6  183.06    9.74   1
  -1 -12  -6  162.05   11.20   1
  -1 -12  -5    8.70    3.30   1
  -1 -12  -5    8.41    2.09   1
  -1 -12  -4   -0.71    2.60   1
  -1 -12  -4    1.80    2.20   1
  -1 -12  -3   -0.79    2.39   1
  -1 -12  -3    0.79    1.99   1
  -1 -12  -2    0.10    3.85   1
  -1 -12  -2    3.20    2.18   1
  -1 -12  -1   64.32    5.93   1
  -1 -12  -1   62.88    5.39   1
  -1 -12   0   13.40    3.51   1
  -1 -12   0   14.90    4.71   1
  -1 -12   1    2.89    4.39   1
  -1 -12   1    2.99    3.18   1
  -1 -12   2  127.92    9.50   1
  -1 -12   2  104.86    8.81   1
  -1 -12   3  176.89   11.97   1
  -1 -12   3  172.92   12.89   1
  -1 -12   4   83.72    7.69   1
  -1 -12   5   10.30    4.17   1
  -1 -11  -9   54.76    3.70   1
  -1 -11  -9   54.17    3.97   1
  -1 -11  -8    2.50    1.71   1
  -1 -11  -8    0.79    1.39   1
  -1 -11  -7   14.90    2.47   1
  -1 -11  -7   11.97    1.73   1
  -1 -11  -7    9.30    3.48   1
  -1 -11  -6    2.19    1.89   1
  -1 -11  -6    6.20    1.79   1
  -1 -11  -6    6.30    4.22   1
  -1 -11  -5    1.39    1.49   1
  -1 -11  -5   -0.30    2.61   1
  -1 -11  -5    1.59    2.80   1
  -1 -11  -4   41.99    3.76   1
  -1 -11  -4   46.51    4.77   1
  -1 -11  -4   39.56    3.14   1
  -1 -11  -3   -0.30    2.51   1
  -1 -11  -3   -0.71    2.10   1
  -1 -11  -3    2.19    4.08   1
  -1 -11  -2   54.17    5.45   1
  -1 -11  -2   57.30    4.84   1
  -1 -11  -2   51.70    4.75   1
  -1 -11  -1   27.46    3.46   1
  -1 -11  -1   27.35    3.87   1
  -1 -11  -1   30.25    4.51   1
  -1 -11   0   -2.19    2.40   1
  -1 -11   0    2.10    2.41   1
  -1 -11   0    1.10    3.21   1
  -1 -11   1    7.78    3.01   1
  -1 -11   1    6.71    2.90   1
  -1 -11   1   10.50    3.37   1
  -1 -11   2    8.58    3.52   1
  -1 -11   2    7.02    3.18   1
  -1 -11   2    8.58    3.57   1
  -1 -11   3    9.42    3.50   1
  -1 -11   3    8.70    3.13   1
  -1 -11   3   16.81    4.84   1
  -1 -11   4   29.81    4.59   1
  -1 -11   4   41.60    4.90   1
  -1 -11   5   26.94    4.36   1
  -1 -11   5   25.91    5.50   1
  -1 -11   6    7.29    3.78   1
  -1 -11   7   -0.30    3.72   1
  -1 -11   8   34.46    7.40   1
  -1 -10 -10   29.27    6.06   1
  -1 -10  -9   39.44    5.53   1
  -1 -10  -9   29.48    2.28   1
  -1 -10  -9   36.24    2.05   1
  -1 -10  -8  250.59    9.50   1
  -1 -10  -8  241.49   12.43   1
  -1 -10  -8  239.63    9.91   1
  -1 -10  -7  165.89    9.27   1
  -1 -10  -7  173.71    7.64   1
  -1 -10  -7  164.87    7.45   1
  -1 -10  -6    0.10    1.11   1
  -1 -10  -6    2.50    2.09   1
  -1 -10  -6    0.71    2.70   1
  -1 -10  -5   76.04    5.93   1
  -1 -10  -5   66.59    4.08   1
  -1 -10  -5   62.57    3.95   1
  -1 -10  -4  150.06    8.57   1
  -1 -10  -4  135.96    7.00   1
  -1 -10  -4  148.11    7.30   1
  -1 -10  -3   25.20    2.51   1
  -1 -10  -3   24.90    2.79   1
  -1 -10  -3   23.72    3.31   1
  -1 -10  -2    0.30    2.61   1
  -1 -10  -2   -2.10    3.02   1
  -1 -10  -2   -0.79    2.30   1
  -1 -10  -1    7.67    2.71   1
  -1 -10  -1    3.69    2.38   1
  -1 -10  -1    5.11    2.08   1
  -1 -10   0   -2.40    2.39   1
  -1 -10   0    1.90    2.10   1
  -1 -10   0    3.80    4.02   1
  -1 -10   1  150.80    8.60   1
  -1 -10   1  160.02    9.11   1
  -1 -10   1  173.98    9.50   1
  -1 -10   2    2.59    2.80   1
  -1 -10   2    2.69    2.89   1
  -1 -10   2    2.99    2.28   1
  -1 -10   3   -1.00    2.80   1
  -1 -10   3    3.39    2.80   1
  -1 -10   3    2.59    2.29   1
  -1 -10   4   15.13    3.19   1
  -1 -10   4   13.69    4.81   1
  -1 -10   4   20.52    3.26   1
  -1 -10   5   71.57    5.75   1
  -1 -10   5   65.93    5.85   1
  -1 -10   5   69.06    6.15   1
  -1 -10   6   41.86    4.79   1
  -1 -10   6   46.38    5.18   1
  -1 -10   6   36.48    4.95   1
  -1 -10   7    2.19    3.70   1
  -1 -10   7   -0.20    3.12   1
  -1 -10   7    2.59    3.28   1
  -1 -10   8   22.18    5.65   1
  -1 -10   9   -1.69    3.59   1
  -1 -10  10   26.42    7.09   1
  -1  -9 -12   19.71    3.82   1
  -1  -9 -11   40.32    5.33   1
  -1  -9 -10   92.16    6.53   1
  -1  -9  -9    0.00    1.00   1
  -1  -9  -9    2.10    0.81   1
  -1  -9  -8    3.39    1.21   1
  -1  -9  -8    4.08    1.01   1
  -1  -9  -8    3.88    2.48   1
  -1  -9  -7    7.67    1.77   1
  -1  -9  -7    6.30    1.31   1
  -1  -9  -7    8.58    2.70   1
  -1  -9  -6   27.14    2.40   1
  -1  -9  -6   14.06    2.92   1
  -1  -9  -6   20.79    2.01   1
  -1  -9  -5    3.69    2.11   1
  -1  -9  -5   -0.10    1.52   1
  -1  -9  -5    1.49    2.39   1
  -1  -9  -4   13.18    2.11   1
  -1  -9  -4   14.90    2.78   1
  -1  -9  -4   18.06    2.46   1
  -1  -9  -3   -2.10    2.29   1
  -1  -9  -3   -1.80    2.39   1
  -1  -9  -3   -0.50    1.80   1
  -1  -9  -2    8.41    1.80   1
  -1  -9  -2   13.18    2.90   1
  -1  -9  -2    5.90    2.92   1
  -1  -9  -1    9.00    2.88   1
  -1  -9  -1    6.40    2.18   1
  -1  -9  -1    6.71    1.81   1
  -1  -9   0    0.59    1.59   1
  -1  -9   0   -1.59    3.10   1
  -1  -9   0    2.59    2.51   1
  -1  -9   1   45.56    3.78   1
  -1  -9   1   47.06    3.98   1
  -1  -9   1   45.83    3.52   1
  -1  -9   2    5.90    2.19   1
  -1  -9   2    5.62    3.70   1
  -1  -9   2    2.79    2.71   1
  -1  -9   3  172.13    8.66   1
  -1  -9   3  161.04    8.88   1
  -1  -9   3  162.82    8.42   1
  -1  -9   4   45.83    3.79   1
  -1  -9   4   39.06    4.00   1
  -1  -9   4   34.57    4.70   1
  -1  -9   5    6.71    2.90   1
  -1  -9   5   -0.40    3.69   1
  -1  -9   5    9.30    3.29   1
  -1  -9   6  218.74   10.94   1
  -1  -9   6  196.28   11.77   1
  -1  -9   6  208.51   11.26   1
  -1  -9   7  101.20    7.44   1
  -1  -9   7   80.28    6.45   1
  -1  -9   7   93.51    6.19   1
  -1  -9   8   17.89    3.89   1
  -1  -9   8   19.71    4.00   1
  -1  -9   8   19.89    4.19   1
  -1  -9   9    8.12    3.59   1
  -1  -9   9    8.70    3.60   1
  -1  -9  10    4.00    4.00   1
  -1  -9  11   14.82    4.70   1
  -1  -9  12   -0.90    4.41   1
  -1  -8 -14    0.50    3.01   1
  -1  -8 -13    3.50    3.10   1
  -1  -8 -12   74.48    5.52   1
  -1  -8 -11   15.37    4.08   1
  -1  -8 -10   37.95    4.44   1
  -1  -8  -9  943.10   35.01   1
  -1  -8  -8 3322.37  108.36   1
  -1  -8  -8 3633.68  113.33   1
  -1  -8  -8 3287.88  106.65   1
  -1  -8  -7 2357.10   76.71   1
  -1  -8  -7 2316.50   76.05   1
  -1  -8  -7 2453.22   80.24   1
  -1  -8  -6  783.44   25.19   1
  -1  -8  -6  757.35   25.32   1
  -1  -8  -6  746.38   27.87   1
  -1  -8  -5  434.31   15.84   1
  -1  -8  -5  441.00   15.54   1
  -1  -8  -5  431.81   17.04   1
  -1  -8  -4    5.02    1.61   1
  -1  -8  -4    5.11    2.40   1
  -1  -8  -4    3.50    2.09   1
  -1  -8  -3   86.12    5.20   1
  -1  -8  -3   74.82    3.81   1
  -1  -8  -3   72.59    3.75   1
  -1  -8  -2  105.47    4.93   1
  -1  -8  -2  101.61    4.84   1
  -1  -8  -2  100.60    5.62   1
  -1  -8  -1    3.80    1.48   1
  -1  -8  -1    3.31    2.00   1
  -1  -8  -1    0.59    2.28   1
  -1  -8   0    2.69    1.71   1
  -1  -8   0   -0.10    2.33   1
  -1  -8   0    1.21    1.91   1
  -1  -8   1   99.40    5.58   1
  -1  -8   1  105.06    5.74   1
  -1  -8   1  102.82    5.68   1
  -1  -8   2   31.81    3.61   1
  -1  -8   2   35.88    3.35   1
  -1  -8   2   40.96    2.94   1
  -1  -8   3   14.29    3.18   1
  -1  -8   3   12.89    2.51   1
  -1  -8   3   17.98    3.14   1
  -1  -8   4  294.81   12.36   1
  -1  -8   4  310.82   13.75   1
  -1  -8   4  277.56   13.33   1
  -1  -8   5 1081.09   42.09   1
  -1  -8   5 1106.89   43.92   1
  -1  -8   5 1172.38   40.40   1
  -1  -8   6 1951.87   74.22   1
  -1  -8   6 1947.46   70.61   1
  -1  -8   6 2061.16   68.10   1
  -1  -8   7   -1.39    2.90   1
  -1  -8   7   -2.10    2.81   1
  -1  -8   7    2.40    3.60   1
  -1  -8   8    5.38    3.29   1
  -1  -8   8   10.18    3.57   1
  -1  -8   9  325.44   15.88   1
  -1  -8   9  295.84   15.82   1
  -1  -8  10  221.12   12.49   1
  -1  -8  10  216.38   12.65   1
  -1  -8  11  103.63    7.74   1
  -1  -8  12   16.40    4.29   1
  -1  -8  13   10.37    4.31   1
  -1  -8  14    6.60    6.42   1
  -1  -7 -15    0.50    4.42   1
  -1  -7 -14    3.20    2.79   1
  -1  -7 -13   35.05    3.79   1
  -1  -7 -12    1.99    3.38   1
  -1  -7 -11   51.84    5.33   1
  -1  -7 -10   39.31    4.01   1
  -1  -7  -9  275.56   11.29   1
  -1  -7  -8  343.73   11.87   1
  -1  -7  -8  346.33   14.52   1
  -1  -7  -7 1245.38   41.64   1
  -1  -7  -7 1270.21   43.48   1
  -1  -7  -7 1233.41   40.74   1
  -1  -7  -6 2335.79   76.36   1
  -1  -7  -6 2290.58   72.75   1
  -1  -7  -6 2330.96   74.35   1
  -1  -7  -5   67.08    3.28   1
  -1  -7  -5   65.93    4.22   1
  -1  -7  -5   72.59    3.75   1
  -1  -7  -4  131.33    6.19   1
  -1  -7  -4  137.59    5.40   1
  -1  -7  -4  134.10    5.56   1
  -1  -7  -3  415.75   15.09   1
  -1  -7  -3  410.06   14.58   1
  -1  -7  -3  425.60   14.44   1
  -1  -7  -2  135.49    6.05   1
  -1  -7  -2  146.41    6.53   1
  -1  -7  -2  133.40    6.47   1
  -1  -7  -1    5.20    1.78   1
  -1  -7  -1   10.69    1.50   1
  -1  -7  -1    7.29    2.21   1
  -1  -7   0   77.44    3.87   1
  -1  -7   0   80.46    4.84   1
  -1  -7   0   73.10    3.93   1
  -1  -7   1  326.16   13.00   1
  -1  -7   1  342.62   12.59   1
  -1  -7   1  332.70   12.04   1
  -1  -7   2  236.85    9.54   1
  -1  -7   2  238.39    9.26   1
  -1  -7   2  227.71    9.66   1
  -1  -7   3  342.99   13.33   1
  -1  -7   3  320.77   12.90   1
  -1  -7   3  330.88   12.73   1
  -1  -7   4  528.08   20.22   1
  -1  -7   4  525.78   19.72   1
  -1  -7   4  553.66   19.77   1
  -1  -7   5 2185.56   71.99   1
  -1  -7   5 2157.60   73.39   1
  -1  -7   6 2225.01   76.42   1
  -1  -7   7 1783.37   61.66   1
  -1  -7   8  486.20   19.84   1
  -1  -7   9 3752.79  127.42   1
  -1  -7  10    4.71    3.69   1
  -1  -7  11  136.89    8.66   1
  -1  -7  12    4.41    3.61   1
  -1  -7  13    4.20    4.80   1
  -1  -7  14   -8.01    3.68   1
  -1  -7  15   -1.69    4.19   1
  -1  -6 -15  233.48   11.92   1
  -1  -6 -14  189.06    9.62   1
  -1  -6 -13   64.96    4.67   1
  -1  -6 -12  169.78    8.34   1
  -1  -6 -11  103.63    6.11   1
  -1  -6 -10   97.22    5.32   1
  -1  -6  -9   57.76    3.80   1
  -1  -6  -8  126.79    6.08   1
  -1  -6  -7    5.20    0.68   1
  -1  -6  -7    6.81    0.78   1
  -1  -6  -7    7.51    2.08   1
  -1  -6  -6  226.20    8.12   1
  -1  -6  -6  234.09    9.49   1
  -1  -6  -6  218.74    7.99   1
  -1  -6  -5  171.09    6.28   1
  -1  -6  -5  165.38    6.17   1
  -1  -6  -5  176.36    6.64   1
  -1  -6  -4  726.30   24.79   1
  -1  -6  -4  715.56   24.07   1
  -1  -6  -4  705.96   23.38   1
  -1  -6  -3  342.99   11.85   1
  -1  -6  -3  330.51   11.27   1
  -1  -6  -3  334.16   11.33   1
  -1  -6  -2  106.71    4.96   1
  -1  -6  -2  112.78    4.67   1
  -1  -6  -2  110.88    5.05   1
  -1  -6  -1  173.98    7.12   1
  -1  -6  -1  170.82    6.80   1
  -1  -6  -1  163.58    5.88   1
  -1  -6   0  677.04   22.38   1
  -1  -6   0  657.92   21.55   1
  -1  -6   0  679.64   22.42   1
  -1  -6   1   -0.50    2.51   1
  -1  -6   1    5.52    2.91   1
  -1  -6   1    6.60    1.49   1
  -1  -6   2  290.36   10.91   1
  -1  -6   3   25.91    3.56   1
  -1  -6   4  476.99   17.47   1
  -1  -6   5  276.56   10.64   1
  -1  -6   6   58.37    4.28   1
  -1  -6   7   24.30    3.16   1
  -1  -6   8  249.96   11.38   1
  -1  -6   9  593.90   22.91   1
  -1  -6  10   -1.59    4.38   1
  -1  -6  11    7.29    3.29   1
  -1  -6  12   -0.59    3.08   1
  -1  -6  13   45.16    5.64   1
  -1  -6  14    0.10    3.24   1
  -1  -6  15    3.39    3.90   1
  -1  -6  16    5.38    3.80   1
  -1  -5 -14   97.61    6.52   1
  -1  -5 -13   53.73    4.25   1
  -1  -5 -12  221.12    9.81   1
  -1  -5 -11 1694.15   59.27   1
  -1  -5 -10  205.64    9.18   1
  -1  -5  -9  824.84   28.72   1
  -1  -5  -8   17.14    2.90   1
  -1  -5  -7 2181.82   70.07   1
  -1  -5  -6 1143.79   37.20   1
  -1  -5  -6 1204.78   37.49   1
  -1  -5  -6 1157.36   37.42   1
  -1  -5  -5  482.24   16.25   1
  -1  -5  -5  471.76   16.07   1
  -1  -5  -5  498.18   16.52   1
  -1  -5  -4  204.78    7.73   1
  -1  -5  -4  210.25    8.12   1
  -1  -5  -4  213.45    7.89   1
  -1  -5  -3 1020.80   32.59   1
  -1  -5  -3 1038.13   33.51   1
  -1  -5  -3 1004.89   31.70   1
  -1  -5  -2  135.02    5.11   1
  -1  -5  -2  141.37    5.23   1
  -1  -5  -2  136.89    6.08   1
  -1  -5  -1  299.98   10.74   1
  -1  -5  -1  293.78   10.28   1
  -1  -5  -1  295.15   10.65   1
  -1  -5   0  169.00    6.24   1
  -1  -5   0  171.09    7.06   1
  -1  -5   1  454.97   15.36   1
  -1  -5   1  438.48   15.50   1
  -1  -5   2 1825.85   58.97   1
  -1  -5   4   13.03    2.24   1
  -1  -5   5   -0.90    2.11   1
  -1  -5   6   80.46    4.84   1
  -1  -5   7   29.05    3.13   1
  -1  -5   8   39.44    4.27   1
  -1  -5   9    1.00    2.40   1
  -1  -5  10   94.87    6.62   1
  -1  -5  11    2.89    2.79   1
  -1  -5  12   33.18    3.80   1
  -1  -5  13   79.74    6.25   1
  -1  -5  14    1.80    3.11   1
  -1  -5  15    1.49    2.98   1
  -1  -5  16   -4.71    3.21   1
  -1  -5  17   -4.20    3.69   1
  -1  -4 -13   64.32    4.33   1
  -1  -4 -12  154.01    7.20   1
  -1  -4 -11  601.72   21.10   1
  -1  -4 -10   38.81    3.74   1
  -1  -4  -9  670.29   23.82   1
  -1  -4  -8  149.33    6.11   1
  -1  -4  -7  838.10   27.21   1
  -1  -4  -6   39.06    2.62   1
  -1  -4  -5    5.52    0.61   1
  -1  -4  -5    2.19    0.71   1
  -1  -4  -5    0.59    1.39   1
  -1  -4  -4   27.56    1.68   1
  -1  -4  -4   25.70    1.32   1
  -1  -4  -4   29.05    2.05   1
  -1  -4  -3   32.15    1.70   1
  -1  -4  -3   33.99    1.75   1
  -1  -4  -3   33.41    2.20   1
  -1  -4  -2  814.53   27.97   1
  -1  -4  -2  794.68   27.63   1
  -1  -4  -2  800.32   27.16   1
  -1  -4  -1  486.20   16.32   1
  -1  -4  -1  501.31   17.02   1
  -1  -4   0  341.88   12.57   1
  -1  -4   0  342.25   12.21   1
  -1  -4   1  274.23    9.60   1
  -1  -4   3  172.66    6.57   1
  -1  -4   6  570.73   19.59   1
  -1  -4   7    0.59    1.99   1
  -1  -4   8   12.89    2.58   1
  -1  -4   9   10.30    2.63   1
  -1  -4  10    1.99    2.28   1
  -1  -4  11   49.42    4.50   1
  -1  -4  12    1.49    2.49   1
  -1  -4  13    1.49    2.49   1
  -1  -4  14   18.40    4.38   1
  -1  -4  15   14.67    4.29   1
  -1  -4  16    2.10    3.31   1
  -1  -4  17    2.40    3.60   1
  -1  -4  18    3.10    3.70   1
  -1  -3 -11    1.21    1.91   1
  -1  -3 -10   18.66    2.33   1
  -1  -3  -9 1780.84   59.08   1
  -1  -3  -8 4894.40  153.91   1
  -1  -3  -7 8237.38  255.94   1
  -1  -3  -6 2885.84   91.32   1
  -1  -3  -5    6.50    1.27   1
  -1  -3  -4 1338.83   42.44   1
  -1  -3  -4 1279.49   41.49   1
  -1  -3  -3 1824.14   58.94   1
  -1  -3  -3 1816.46   57.11   1
  -1  -3  -3 1907.07   60.26   1
  -1  -3  -2  475.68   16.58   1
  -1  -3  -2  474.80   15.69   1
  -1  -3  -1  242.74    9.35   1
  -1  -3  -1  239.32    8.04   1
  -1  -3   0  138.06    5.88   1
  -1  -3   0  139.00    5.19   1
  -1  -3   6  402.40   14.44   1
  -1  -3   7 2150.18   67.70   1
  -1  -3   8   95.06    4.88   1
  -1  -3   9   34.22    2.92   1
  -1  -3  10  689.59   24.16   1
  -1  -3  11 1229.20   42.77   1
  -1  -3  12  192.93    9.17   1
  -1  -3  13   65.61    5.02   1
  -1  -3  14   10.63    2.93   1
  -1  -3  15   -1.30    2.51   1
  -1  -3  16    8.41    3.02   1
  -1  -3  17    1.90    2.82   1
  -1  -3  18    4.71    3.99   1
  -1  -3  18    0.71    3.21   1
  -1  -2  -9  708.09   23.95   1
  -1  -2  -8  250.59    9.18   1
  -1  -2  -7  173.45    6.32   1
  -1  -2  -6  531.76   17.99   1
  -1  -2  -5   32.95    2.18   1
  -1  -2  -4 3813.06  118.56   1
  -1  -2  -3 9894.28  304.38   1
  -1  -2  -2  598.78   19.58   1
  -1  -2  -2  615.04   19.84   1
  -1  -2   1 5253.35  163.80   1
  -1  -2   2 1306.10   41.92   1
  -1  -2   5  972.19   31.80   1
  -1  -2   6   32.95    2.53   1
  -1  -2   7 2918.16   92.91   1
  -1  -2   8 4076.82  127.70   1
  -1  -2   9 1042.64   34.23   1
  -1  -2  10 1148.53   39.31   1
  -1  -2  11  270.27   11.18   1
  -1  -2  12  119.90    6.13   1
  -1  -2  13   -0.59    2.99   1
  -1  -2  14    0.40    3.09   1
  -1  -2  15   65.12    4.84   1
  -1  -2  16    6.60    3.08   1
  -1  -2  16   11.63    2.93   1
  -1  -2  17    1.90    2.59   1
  -1  -2  17    4.08    3.19   1
  -1  -2  18    1.59    3.78   1
  -1  -2  18    0.00    1.00   1
  -1  -2  19    5.81    4.29   1
  -1  -2  19    9.12    3.38   1
  -1  -1  -6  159.77    5.81   1
  -1  -1  -2 1552.36   50.43   1
  -1  -1   1  473.93   16.55   1
  -1  -1   3  553.66   18.35   1
  -1  -1   4   55.50    2.83   1
  -1  -1   5    6.20    1.29   1
  -1  -1   8  108.78    4.80   1
  -1  -1   9   42.64    2.74   1
  -1  -1  10  357.97   12.87   1
  -1  -1  11    6.71    2.02   1
  -1  -1  12   15.37    2.90   1
  -1  -1  13   17.22    2.41   1
  -1  -1  14   85.93    4.82   1
  -1  -1  14   94.09    5.82   1
  -1  -1  15   34.57    3.18   1
  -1  -1  15   41.73    4.26   1
  -1  -1  16   12.82    2.58   1
  -1  -1  16   14.82    3.39   1
  -1  -1  17    6.60    3.19   1
  -1  -1  17    9.49    3.70   1
  -1  -1  18    6.00    3.72   1
  -1  -1  18    5.20    4.01   1
  -1  -1  19   18.92    4.70   1
  -1  -1  19   17.89    4.40   1
  -1   0  -3  531.30   17.52   1
  -1   0  -2 1819.02   62.27   1
  -1   0  -1   47.20    3.85   1
  -1   0   5  141.13    5.23   1
  -1   0   8   -2.99    1.59   1
  -1   0   9  521.21   17.35   1
  -1   0  10   54.32    3.10   1
  -1   0  10   57.61    3.49   1
  -1   0  11   36.84    3.16   1
  -1   0  11   40.83    3.71   1
  -1   0  12   64.96    4.19   1
  -1   0  12   68.89    3.65   1
  -1   0  13   40.83    3.58   1
  -1   0  13   46.92    3.70   1
  -1   0  14  102.21    5.46   1
  -1   0  14   97.61    5.93   1
  -1   0  15  189.34    9.63   1
  -1   0  15  188.51    8.51   1
  -1   0  16   14.82    2.39   1
  -1   0  16   11.63    4.50   1
  -1   0  17    3.50    2.09   1
  -1   0  17   -0.30    3.21   1
  -1   0  18   -4.58    2.18   1
  -1   0  18   -4.88    3.32   1
  -1   0  19   -2.31    3.92   1
  -1   0  19    0.20    2.31   1
  -1   1  -3  252.81    8.59   1
  -1   1  -3  243.05    8.42   1
  -1   1  -2 3108.06   97.00   1
  -1   1  -1   73.27    3.25   1
  -1   1  -1   58.83    3.22   1
  -1   1   0    4.08    0.61   1
  -1   1   1   18.92    1.31   1
  -1   1   1   23.23    0.96   1
  -1   1   1   20.43    1.27   1
  -1   1   2  580.81   18.80   1
  -1   1   3   81.72    3.07   1
  -1   1   3   77.26    3.16   1
  -1   1   3   74.82    3.11   1
  -1   1   4   84.82    3.32   1
  -1   1   4   84.46    3.31   1
  -1   1   5 1020.80   31.95   1
  -1   1   5 1017.61   33.18   1
  -1   1   6  459.67   15.01   1
  -1   1   6  461.82   15.90   1
  -1   1   7  364.81   11.84   1
  -1   1   7  360.24   12.53   1
  -1   1   8  306.95   10.51   1
  -1   1   8  310.82   10.93   1
  -1   1   8  302.76   11.14   1
  -1   1   9   43.96    2.65   1
  -1   1   9   45.83    1.76   1
  -1   1   9   44.09    3.05   1
  -1   1  10   65.77    2.60   1
  -1   1  10   64.96    3.55   1
  -1   1  10   62.57    3.95   1
  -1   1  11  115.13    4.29   1
  -1   1  11  110.46    4.83   1
  -1   1  11  113.64    5.76   1
  -1   1  12    0.40    0.40   1
  -1   1  12    0.79    0.39   1
  -1   1  12   -2.31    3.01   1
  -1   1  12   -1.00    1.40   1
  -1   1  13   65.12    3.87   1
  -1   1  13   62.57    4.43   1
  -1   1  14    5.38    1.58   1
  -1   1  14    7.78    2.90   1
  -1   1  15  297.56   12.42   1
  -1   1  15  289.34   13.27   1
  -1   1  16   17.39    3.00   1
  -1   1  16   18.66    3.37   1
  -1   1  17   28.73    5.25   1
  -1   1  17   19.80    3.11   1
  -1   1  18   11.02    2.99   1
  -1   1  18   10.89    3.89   1
  -1   1  19    0.30    2.82   1
  -1   1  19    7.40    3.70   1
  -1   1  20   -1.21    6.12   1
  -1   2  -5 4949.12  154.77   1
  -1   2  -4  171.35    6.55   1
  -1   2  -3 2031.30   64.00   1
  -1   2  -3 1919.32   62.21   1
  -1   2  -2   74.82    3.11   1
  -1   2  -2   79.03    3.56   1
  -1   2  -1    6.60    1.18   1
  -1   2  -1    8.12    1.60   1
  -1   2   0   57.00    2.42   1
  -1   2   0   59.91    3.10   1
  -1   2   1  409.66   13.36   1
  -1   2   1  396.01   13.13   1
  -1   2   1  386.12   12.97   1
  -1   2   2 1148.53   36.60   1
  -1   2   2 1125.60   36.23   1
  -1   2   2 1154.64   37.38   1
  -1   2   3   -0.20    1.41   1
  -1   2   3   -0.40    1.30   1
  -1   2   3   -5.02    1.61   1
  -1   2   4  504.00   16.61   1
  -1   2   4  507.60   16.67   1
  -1   2   4  504.45   17.52   1
  -1   2   5  103.43    4.07   1
  -1   2   5  104.24    4.08   1
  -1   2   5   98.41    3.97   1
  -1   2   6 1422.04   46.01   1
  -1   2   6 1437.93   45.50   1
  -1   2   6 1412.26   45.85   1
  -1   2   7  164.87    6.42   1
  -1   2   7  169.26    5.98   1
  -1   2   7  161.29    6.10   1
  -1   2   8 1388.31   43.97   1
  -1   2   8 1322.05   42.90   1
  -1   2   8 1380.87   44.59   1
  -1   2   9  176.62    7.18   1
  -1   2   9  172.66    6.31   1
  -1   2   9  174.77    6.87   1
  -1   2  10 1102.24   37.18   1
  -1   2  10 1106.89   36.60   1
  -1   2  10 1137.71   38.45   1
  -1   2  11  453.69   16.61   1
  -1   2  11  436.39   15.04   1
  -1   2  11  443.52   15.16   1
  -1   2  12  322.20   11.49   1
  -1   2  12  320.77   11.82   1
  -1   2  12  315.42   13.14   1
  -1   2  13  467.86   18.17   1
  -1   2  13  482.68   18.89   1
  -1   2  13  479.17   16.64   1
  -1   2  14  365.19   13.38   1
  -1   2  14  361.38   14.07   1
  -1   2  14  378.69   16.74   1
  -1   2  15    7.90    1.80   1
  -1   2  15    6.40    2.88   1
  -1   2  15   10.63    0.91   1
  -1   2  16   89.49    4.73   1
  -1   2  16   92.54    7.12   1
  -1   2  17    4.41    2.02   1
  -1   2  17    0.79    3.28   1
  -1   2  18   46.38    3.68   1
  -1   2  18   50.13    5.66   1
  -1   2  19    1.49    3.68   1
  -1   2  20    3.31    6.01   1
  -1   3  -8   61.78    3.14   1
  -1   3  -7 1323.50   42.20   1
  -1   3  -6  281.57    9.73   1
  -1   3  -5  197.40    7.31   1
  -1   3  -4  121.00    4.84   1
  -1   3  -3 1782.53   56.57   1
  -1   3  -2   15.29    2.11   1
  -1   3  -2   28.41    1.92   1
  -1   3  -1   23.52    2.04   1
  -1   3  -1   18.92    1.91   1
  -1   3   0   45.56    2.70   1
  -1   3   0   40.96    2.56   1
  -1   3   0   46.51    2.46   1
  -1   3   1   95.06    3.70   1
  -1   3   1   91.58    4.40   1
  -1   3   1   98.80    3.98   1
  -1   3   2  283.92    9.44   1
  -1   3   2  282.58   10.42   1
  -1   3   2  274.23    9.60   1
  -1   3   3 5199.85  160.08   1
  -1   3   3 5289.65  162.92   1
  -1   3   3 5138.02  162.00   1
  -1   3   4   59.75    2.47   1
  -1   3   4   55.20    2.67   1
  -1   3   4   58.83    2.76   1
  -1   3   5  122.99    4.88   1
  -1   3   5  117.72    4.77   1
  -1   3   5  120.12    4.60   1
  -1   3   6  637.06   21.71   1
  -1   3   6  631.52   20.61   1
  -1   3   6  632.02   21.62   1
  -1   3   7   80.82    3.78   1
  -1   3   7   68.72    4.14   1
  -1   3   7   91.01    3.82   1
  -1   3   8 1951.87   61.85   1
  -1   3   8 1943.05   61.71   1
  -1   3   8 1908.82   62.91   1
  -1   3   9 2632.72   82.10   1
  -1   3   9 2602.02   81.62   1
  -1   3   9 2495.00   81.92   1
  -1   3  10 1446.28   49.44   1
  -1   3  10 1520.22   49.13   1
  -1   3  10 1475.33   48.40   1
  -1   3  11  890.43   29.84   1
  -1   3  11  868.48   30.65   1
  -1   3  11  921.12   30.96   1
  -1   3  12  660.49   22.10   1
  -1   3  12  641.61   23.30   1
  -1   3  12  661.52   23.66   1
  -1   3  13   54.02    4.85   1
  -1   3  13   45.56    3.65   1
  -1   3  13   45.83    2.84   1
  -1   3  14  374.04   13.54   1
  -1   3  14  379.47   15.58   1
  -1   3  14  365.96   15.30   1
  -1   3  15   26.42    3.70   1
  -1   3  15   23.91    1.86   1
  -1   3  15   18.84    2.43   1
  -1   3  16   63.36    3.50   1
  -1   3  16   67.24    4.59   1
  -1   3  16   62.57    5.38   1
  -1   3  17    5.71    2.92   1
  -1   3  17    3.80    3.20   1
  -1   3  18   10.50    3.82   1
  -1   3  18    8.53    2.63   1
  -1   3  19   15.60    3.79   1
  -1   3  19   17.72    4.29   1
  -1   4 -10    2.40    1.30   1
  -1   4  -9    6.92    1.42   1
  -1   4  -8  629.01   21.07   1
  -1   4  -7    2.19    1.18   1
  -1   4  -6   61.78    3.46   1
  -1   4  -5  750.21   24.10   1
  -1   4  -4    2.99    2.01   1
  -1   4  -3 3837.80  121.42   1
  -1   4  -2 4155.09  131.50   1
  -1   4  -2 4300.74  133.78   1
  -1   4  -1  148.84    6.10   1
  -1   4  -1  145.44    5.79   1
  -1   4   0   20.70    2.46   1
  -1   4   0   13.76    1.93   1
  -1   4   0   20.70    1.82   1
  -1   4   1 3293.61  103.30   1
  -1   4   1 3337.37  103.99   1
  -1   4   1 3357.04  105.45   1
  -1   4   2 3626.45  113.21   1
  -1   4   2 3567.67  112.29   1
  -1   4   2 3620.43  111.92   1
  -1   4   3  911.44   29.59   1
  -1   4   3  929.03   29.87   1
  -1   4   3  918.70   29.70   1
  -1   4   4  379.47   12.86   1
  -1   4   4  373.65   13.14   1
  -1   4   4  393.23   13.09   1
  -1   4   5   25.70    1.83   1
  -1   4   5   28.94    2.58   1
  -1   4   5   23.62    2.14   1
  -1   4   6  751.86   24.68   1
  -1   4   6  762.31   24.85   1
  -1   4   6  729.00   25.38   1
  -1   4   7 1052.35   34.39   1
  -1   4   7 1053.00   35.05   1
  -1   4   7 1022.08   33.89   1
  -1   4   8   70.56    3.53   1
  -1   4   8   70.06    3.68   1
  -1   4   8   74.65    3.97   1
  -1   4   9  259.85    9.99   1
  -1   4   9  260.18   10.00   1
  -1   4   9  250.59    9.81   1
  -1   4  10  171.87    7.08   1
  -1   4  10  167.44    6.99   1
  -1   4  10  158.76    6.80   1
  -1   4  11  171.35    7.33   1
  -1   4  11  176.62    7.44   1
  -1   4  11  176.62    7.97   1
  -1   4  12   11.42    1.69   1
  -1   4  12   19.01    2.88   1
  -1   4  12   14.29    2.27   1
  -1   4  13   74.13    4.65   1
  -1   4  13   66.59    4.08   1
  -1   4  13   70.06    3.68   1
  -1   4  14   73.79    5.84   1
  -1   4  14   67.57    4.11   1
  -1   4  14   74.13    4.65   1
  -1   4  15   20.61    2.54   1
  -1   4  15   30.25    4.95   1
  -1   4  15   26.94    2.49   1
  -1   4  16   13.18    2.03   1
  -1   4  16   14.36    3.49   1
  -1   4  16   11.83    2.13   1
  -1   4  17   21.16    2.67   1
  -1   4  17   24.40    4.35   1
  -1   4  18   -0.20    2.72   1
  -1   4  18   -0.79    3.28   1
  -1   4  19   -0.10    3.03   1
  -1   4  19    4.00    3.80   1
  -1   5 -11  129.96    6.38   1
  -1   5 -10  197.12    8.99   1
  -1   5  -9   14.29    1.81   1
  -1   5  -8  229.83    8.79   1
  -1   5  -7   14.82    2.31   1
  -1   5  -6    4.00    1.60   1
  -1   5  -5   88.74    3.96   1
  -1   5  -4 1835.27   58.26   1
  -1   5  -3 2024.10   64.79   1
  -1   5  -2  177.69    6.93   1
  -1   5  -1 1489.96   47.09   1
  -1   5  -1 1427.33   46.85   1
  -1   5   0  384.55   13.73   1
  -1   5   0  408.85   14.15   1
  -1   5   0  426.42   15.28   1
  -1   5   1 5679.13  173.33   1
  -1   5   1 5446.44  171.22   1
  -1   5   1 5544.29  172.75   1
  -1   5   2  767.29   24.93   1
  -1   5   2  728.46   24.83   1
  -1   5   2  775.07   26.17   1
  -1   5   3  480.49   16.22   1
  -1   5   3  484.00   16.72   1
  -1   5   3  489.74   16.82   1
  -1   5   4   21.90    1.97   1
  -1   5   4   18.49    2.06   1
  -1   5   4   20.79    2.28   1
  -1   5   5   15.21    2.03   1
  -1   5   5   15.29    2.50   1
  -1   5   5   14.36    1.82   1
  -1   5   6   65.77    3.08   1
  -1   5   6   66.59    4.24   1
  -1   5   6   57.15    3.63   1
  -1   5   7    6.30    2.11   1
  -1   5   7    7.67    2.49   1
  -1   5   7    8.29    1.21   1
  -1   5   8    4.80    1.62   1
  -1   5   8    4.00    2.20   1
  -1   5   8    7.40    1.58   1
  -1   5   9    1.80    1.61   1
  -1   5   9    1.99    1.10   1
  -1   5   9    0.20    2.11   1
  -1   5  10    1.39    2.10   1
  -1   5  10    4.58    2.31   1
  -1   5  10    1.10    1.09   1
  -1   5  11   55.95    3.44   1
  -1   5  11   58.98    5.07   1
  -1   5  11   60.68    3.43   1
  -1   5  12   -3.31    2.29   1
  -1   5  12    0.90    1.20   1
  -1   5  12   -0.30    2.51   1
  -1   5  13    0.40    1.59   1
  -1   5  13    0.50    1.31   1
  -1   5  13    3.69    2.61   1
  -1   5  14   47.75    3.45   1
  -1   5  14   44.22    5.05   1
  -1   5  14   42.64    3.27   1
  -1   5  15  124.10    8.02   1
  -1   5  15  122.10    6.85   1
  -1   5  15  128.37    6.34   1
  -1   5  16   10.37    3.80   1
  -1   5  16    9.30    2.38   1
  -1   5  16    5.81    2.41   1
  -1   5  17    9.42    2.82   1
  -1   5  17    5.81    3.52   1
  -1   5  18   16.56    6.19   1
  -1   5  18   17.72    3.12   1
  -1   5  19    9.12    6.10   1
  -1   6 -12   33.52    3.13   1
  -1   6 -11   81.72    4.70   1
  -1   6 -10   55.95    3.74   1
  -1   6  -9   85.38    5.17   1
  -1   6  -8  566.92   20.00   1
  -1   6  -7 1695.79   56.83   1
  -1   6  -6  340.40   12.55   1
  -1   6  -5   52.85    3.49   1
  -1   6  -4  268.63   10.49   1
  -1   6  -3   29.70    2.51   1
  -1   6  -2  671.85   22.81   1
  -1   6  -1   51.98    3.17   1
  -1   6   0   19.36    2.38   1
  -1   6   0   17.22    1.91   1
  -1   6   0   23.62    2.33   1
  -1   6   1    0.79    1.89   1
  -1   6   1    0.59    1.69   1
  -1   6   1    0.00    1.00   1
  -1   6   2   94.67    4.48   1
  -1   6   2   89.11    4.72   1
  -1   6   2   92.54    3.85   1
  -1   6   3    7.40    2.01   1
  -1   6   3    4.88    2.48   1
  -1   6   3    5.81    1.78   1
  -1   6   4 1017.61   33.81   1
  -1   6   4 1025.28   33.94   1
  -1   6   4 1029.13   34.00   1
  -1   6   5   71.74    3.39   1
  -1   6   5   73.27    3.94   1
  -1   6   5   72.25    3.91   1
  -1   6   6   18.23    2.39   1
  -1   6   6   17.14    2.32   1
  -1   6   6   14.82    1.46   1
  -1   6   7  164.87    7.70   1
  -1   6   7  180.63    8.06   1
  -1   6   7  166.41    7.22   1
  -1   6   8  116.42    5.61   1
  -1   6   8  110.88    5.05   1
  -1   6   8  116.86    5.84   1
  -1   6   9   14.98    1.47   1
  -1   6   9   14.21    2.41   1
  -1   6   9   10.89    2.77   1
  -1   6  10  189.89    8.82   1
  -1   6  10  190.16    8.83   1
  -1   6  10  199.37    7.62   1
  -1   6  11    6.40    2.78   1
  -1   6  11    2.40    2.60   1
  -1   6  11    3.31    1.71   1
  -1   6  12    0.40    1.99   1
  -1   6  12   -3.80    2.50   1
  -1   6  12    0.50    1.21   1
  -1   6  13    8.88    3.10   1
  -1   6  13    8.01    1.58   1
  -1   6  13   13.32    3.14   1
  -1   6  14    6.10    4.30   1
  -1   6  14    0.00    1.00   1
  -1   6  14   -0.30    1.90   1
  -1   6  15   -2.10    1.91   1
  -1   6  15    0.10    2.02   1
  -1   6  15    0.00    1.00   1
  -1   6  16  168.74    9.09   1
  -1   6  16  172.66   11.04   1
  -1   6  16  170.30    8.09   1
  -1   6  17    0.90    2.30   1
  -1   6  17    6.92    4.63   1
  -1   6  18   -0.50    4.42   1
  -1   7 -13  142.09    8.34   1
  -1   7 -12   22.18    3.30   1
  -1   7 -11   47.06    4.25   1
  -1   7 -10  119.68    6.35   1
  -1   7  -9    7.29    2.11   1
  -1   7  -8  694.32   26.35   1
  -1   7  -7 3703.94  121.72   1
  -1   7  -6 3719.78  118.32   1
  -1   7  -5  691.69   25.25   1
  -1   7  -4   55.20    3.71   1
  -1   7  -3   37.21    3.17   1
  -1   7  -2    2.89    2.99   1
  -1   7  -1    1.99    2.20   1
  -1   7   0    1.10    2.20   1
  -1   7   1    3.39    2.28   1
  -1   7   1    1.59    1.99   1
  -1   7   2   -1.00    2.10   1
  -1   7   2   -1.39    2.10   1
  -1   7   2    2.19    1.51   1
  -1   7   3   17.64    1.76   1
  -1   7   3   18.06    3.31   1
  -1   7   3   20.79    2.74   1
  -1   7   4   42.38    2.86   1
  -1   7   4   46.10    3.39   1
  -1   7   4   38.44    3.35   1
  -1   7   5  140.90    6.41   1
  -1   7   5  134.79    6.97   1
  -1   7   5  131.33    5.73   1
  -1   7   6   65.61    3.24   1
  -1   7   6   71.23    5.23   1
  -1   7   6   62.88    4.12   1
  -1   7   7 1269.50   43.47   1
  -1   7   7 1321.32   45.07   1
  -1   7   7 1299.60   46.86   1
  -1   7   8 2354.19   75.69   1
  -1   7   8 2345.46   79.43   1
  -1   7   8 2338.69   82.21   1
  -1   7   9 1231.31   44.21   1
  -1   7   9 1192.32   45.58   1
  -1   7   9 1258.12   41.15   1
  -1   7  10  530.38   20.73   1
  -1   7  10  508.50   21.65   1
  -1   7  10  506.25   19.80   1
  -1   7  11   41.99    3.63   1
  -1   7  11   47.61    2.90   1
  -1   7  11   37.45    4.16   1
  -1   7  12   21.34    3.60   1
  -1   7  12   16.16    1.69   1
  -1   7  12   10.18    3.38   1
  -1   7  13  436.81   19.23   1
  -1   7  13  423.12   18.51   1
  -1   7  13  435.14   19.19   1
  -1   7  14  218.15   10.34   1
  -1   7  14  232.56   10.98   1
  -1   7  14  215.50   11.74   1
  -1   7  15  377.52   18.65   1
  -1   7  15  340.03   16.23   1
  -1   7  15  348.57   17.18   1
  -1   7  16   98.60    7.15   1
  -1   7  16  108.58    9.17   1
  -1   7  17  123.88    9.79   1
  -1   7  18  219.04   14.80   1
  -1   8 -13   -2.69    2.20   1
  -1   8 -12    7.67    3.10   1
  -1   8 -11    6.10    2.42   1
  -1   8 -10   11.63    2.52   1
  -1   8  -9    5.02    3.23   1
  -1   8  -8   15.76    3.49   1
  -1   8  -7   30.14    3.07   1
  -1   8  -6    9.67    2.61   1
  -1   8  -5   34.11    3.39   1
  -1   8  -4   26.63    3.10   1
  -1   8  -3   33.99    3.38   1
  -1   8  -2    4.58    2.40   1
  -1   8  -1   90.44    5.14   1
  -1   8   0    7.29    2.59   1
  -1   8   1   12.53    2.97   1
  -1   8   1   18.32    3.68   1
  -1   8   2   10.11    2.48   1
  -1   8   2   12.67    2.71   1
  -1   8   3  137.83    7.51   1
  -1   8   3  140.42    7.35   1
  -1   8   3  138.77    6.13   1
  -1   8   4  131.33    6.19   1
  -1   8   4  130.19    6.39   1
  -1   8   4  137.36    7.03   1
  -1   8   5    4.88    2.70   1
  -1   8   5    3.69    2.00   1
  -1   8   5    5.20    3.51   1
  -1   8   6   -0.50    1.31   1
  -1   8   6    1.69    2.70   1
  -1   8   6    1.30    3.60   1
  -1   8   7  249.32   12.00   1
  -1   8   7  246.18   11.30   1
  -1   8   7  258.24   10.28   1
  -1   8   8 1022.72   42.21   1
  -1   8   8 1098.92   39.78   1
  -1   8   8 1083.07   36.86   1
  -1   8   9 1837.84   64.31   1
  -1   8   9 1801.15   67.90   1
  -1   8   9 1760.64   62.10   1
  -1   8  10  529.46   21.17   1
  -1   8  10  504.00   20.20   1
  -1   8  10  504.45   22.91   1
  -1   8  11  115.78    5.60   1
  -1   8  11  114.06    7.26   1
  -1   8  11  109.20    6.90   1
  -1   8  12   22.94    4.12   1
  -1   8  12   31.02    3.56   1
  -1   8  12   32.83    2.52   1
  -1   8  13  219.04   12.14   1
  -1   8  13  222.01   11.32   1
  -1   8  13  214.92    9.97   1
  -1   8  14   94.09    6.60   1
  -1   8  14   97.22    7.69   1
  -1   8  14   88.92    5.66   1
  -1   8  15    9.92    5.73   1
  -1   8  15    9.49    3.20   1
  -1   8  16    0.79    3.88   1
  -1   8  16   -0.40    3.98   1
  -1   8  17    3.88    4.29   1
  -1   9 -13   20.34    3.70   1
  -1   9 -12    2.89    2.79   1
  -1   9 -11    8.58    3.69   1
  -1   9 -10   87.24    6.16   1
  -1   9  -9   14.52    3.12   1
  -1   9  -8    3.20    2.61   1
  -1   9  -7    4.08    2.71   1
  -1   9  -6   12.82    2.79   1
  -1   9  -5    4.41    2.52   1
  -1   9  -4   34.57    4.47   1
  -1   9  -3  331.97   14.58   1
  -1   9  -2    1.00    2.60   1
  -1   9  -1  614.05   25.77   1
  -1   9   0   25.81    4.17   1
  -1   9   1    1.00    3.90   1
  -1   9   2    8.01    2.77   1
  -1   9   2   11.70    2.87   1
  -1   9   3  137.36    7.50   1
  -1   9   3  144.00    7.68   1
  -1   9   4   69.22    5.16   1
  -1   9   4   66.75    4.90   1
  -1   9   5   18.84    3.21   1
  -1   9   5   21.16    3.31   1
  -1   9   6  120.78    7.25   1
  -1   9   6  131.33    6.19   1
  -1   9   6  130.19    7.30   1
  -1   9   7   70.73    5.55   1
  -1   9   7   63.04    5.40   1
  -1   9   7   64.32    4.01   1
  -1   9   8    2.79    1.80   1
  -1   9   8   -0.10    3.95   1
  -1   9   8    0.79    2.69   1
  -1   9   9   49.56    5.07   1
  -1   9   9   49.42    3.09   1
  -1   9   9   48.16    4.72   1
  -1   9  10   21.34    4.80   1
  -1   9  10   14.82    4.24   1
  -1   9  10   15.21    1.72   1
  -1   9  11    9.12    5.01   1
  -1   9  11    0.30    2.82   1
  -1   9  11   -0.30    1.51   1
  -1   9  12  124.99    7.83   1
  -1   9  12  119.03    6.33   1
  -1   9  12  115.35    7.95   1
  -1   9  13    0.00    1.00   1
  -1   9  13    0.20    1.31   1
  -1   9  13    4.28    3.97   1
  -1   9  14   25.70    6.39   1
  -1   9  14   29.81    4.48   1
  -1   9  15    0.71    3.91   1
  -1   9  15    0.30    4.32   1
  -1   9  16   -2.79    5.98   1
  -1  10 -11    4.00    4.48   1
  -1  10 -10   10.37    4.31   1
  -1  10  -9    3.31    3.02   1
  -1  10  -8    7.51    4.22   1
  -1  10  -7    2.40    2.70   1
  -1  10  -6  124.10    8.47   1
  -1  10  -5   20.88    3.38   1
  -1  10  -4   12.39    3.38   1
  -1  10  -3    0.00    1.00   1
  -1  10  -2  452.84   22.13   1
  -1  10  -1  139.24    8.26   1
  -1  10   0   24.11    3.83   1
  -1  10   1   21.62    4.93   1
  -1  10   2  166.41    9.29   1
  -1  10   3  260.18   13.23   1
  -1  10   3  265.04   14.33   1
  -1  10   4   64.96    5.64   1
  -1  10   4   68.72    5.47   1
  -1  10   5    0.00    1.00   1
  -1  10   5   -3.61    2.81   1
  -1  10   6   42.77    4.71   1
  -1  10   6   31.70    4.95   1
  -1  10   7   39.31    4.64   1
  -1  10   7   37.58    4.41   1
  -1  10   8   25.70    4.97   1
  -1  10   8   22.18    4.99   1
  -1  10   9    6.30    3.41   1
  -1  10   9   14.29    4.99   1
  -1  10  10   41.22    5.26   1
  -1  10  10   48.16    5.83   1
  -1  10  11    0.10    3.34   1
  -1  10  11    2.69    3.80   1
  -1  10  12   -3.10    3.48   1
  -1  10  12    0.10    3.24   1
  -1  10  13   14.59    6.26   1
  -1  10  13    7.62    4.08   1
  -1  10  14   52.85    6.54   1
  -1  11  -6   26.01    4.39   1
  -1  11  -5    4.20    3.40   1
  -1  11  -4   57.46    6.82   1
  -1  11  -3    9.67    4.66   1
  -1  11  -2   28.84    4.19   1
  -1  11  -1    8.18    3.49   1
  -1  11   0    1.69    3.09   1
  -1  11   1    3.88    3.39   1
  -1  11   2    5.11    3.39   1
  -1  11   3    6.00    3.28   1
  -1  11   4    4.00    3.40   1
  -1  11   4    8.41    4.81   1
  -1  11   5    3.50    3.22   1
  -1  11   5    1.39    3.59   1
  -1  11   6   42.64    5.35   1
  -1  11   6   31.25    5.48   1
  -1  11   7    4.71    3.30   1
  -1  11   8   20.70    4.19   1
  -1  11   9   49.84    6.92   1
  -1  11  10    9.99    5.18   1
  -1  11  11    6.50    5.41   1
  -1  11  12   -1.99    4.09   1
  -1  12   5    4.58    3.68   1
  -1  12   6    9.42    4.42   1
  -1  12   7   86.86    8.02   1
  -1  12   8  157.75   11.81   1
  -1  12   9   74.82    7.27   1
   0 -13  -6    1.59    3.10   1
   0 -13  -5    6.30    2.61   1
   0 -13  -4   -0.71    2.81   1
   0 -13  -4    6.60    2.72   1
   0 -13  -3    4.88    3.09   1
   0 -13  -3   -2.59    3.70   1
   0 -13  -2   13.99    3.67   1
   0 -13  -2   15.37    3.68   1
   0 -13  -1    1.39    3.09   1
   0 -13  -1   -1.99    3.30   1
   0 -13   0    3.69    4.68   1
   0 -13   0    5.71    4.83   1
   0 -12  -8   41.73    3.75   1
   0 -12  -8   41.09    3.85   1
   0 -12  -7   70.73    5.38   1
   0 -12  -7   69.56    5.34   1
   0 -12  -6   57.76    4.86   1
   0 -12  -6   63.68    4.95   1
   0 -12  -5   13.62    3.32   1
   0 -12  -5   11.49    3.19   1
   0 -12  -4   14.21    2.71   1
   0 -12  -4   19.98    3.75   1
   0 -12  -3    0.20    3.12   1
   0 -12  -3    5.02    3.32   1
   0 -12  -2   12.53    2.97   1
   0 -12  -2    9.67    3.61   1
   0 -12  -1   29.59    4.90   1
   0 -12  -1   32.95    5.05   1
   0 -12   0   -2.31    2.92   1
   0 -12   0   -2.50    2.91   1
   0 -12   1    0.40    3.19   1
   0 -12   1    9.00    4.20   1
   0 -12   2    2.79    4.38   1
   0 -12   2    6.71    4.71   1
   0 -12   3   54.61    6.95   1
   0 -12   3   60.53    7.16   1
   0 -12   4   22.28    6.14   1
   0 -12   5   17.64    4.62   1
   0 -12   6   17.64    4.87   1
   0 -11  -9   12.53    1.98   1
   0 -11  -9   13.03    1.59   1
   0 -11  -8   12.89    2.01   1
   0 -11  -8   12.53    1.70   1
   0 -11  -7    0.59    1.89   1
   0 -11  -7    0.40    3.09   1
   0 -11  -7    1.10    2.10   1
   0 -11  -6    8.01    4.19   1
   0 -11  -6    7.08    2.61   1
   0 -11  -6    7.08    1.81   1
   0 -11  -5   40.20    3.30   1
   0 -11  -5   39.19    3.51   1
   0 -11  -5   35.88    4.91   1
   0 -11  -4   20.98    4.12   1
   0 -11  -4   18.66    2.68   1
   0 -11  -4   16.56    2.52   1
   0 -11  -3   -0.10    2.84   1
   0 -11  -3    1.59    2.09   1
   0 -11  -3    6.00    4.31   1
   0 -11  -2    5.29    3.17   1
   0 -11  -2    1.99    3.19   1
   0 -11  -2    2.10    2.09   1
   0 -11  -1    1.59    2.39   1
   0 -11  -1    4.58    3.30   1
   0 -11  -1    2.79    2.20   1
   0 -11   0   10.11    4.01   1
   0 -11   0   13.10    3.62   1
   0 -11   0   14.98    4.88   1
   0 -11   1   16.81    3.20   1
   0 -11   1   15.29    3.60   1
   0 -11   1   17.89    4.48   1
   0 -11   2   21.90    3.84   1
   0 -11   2   24.50    3.46   1
   0 -11   2   30.69    4.99   1
   0 -11   3    0.71    2.81   1
   0 -11   3    0.71    3.71   1
   0 -11   3    6.20    2.99   1
   0 -11   4    1.59    3.28   1
   0 -11   4    2.19    2.90   1
   0 -11   4   11.09    4.93   1
   0 -11   5    2.50    5.18   1
   0 -11   5   17.89    4.99   1
   0 -11   5    2.10    4.29   1
   0 -11   6    0.10    3.74   1
   0 -11   7   33.76    5.23   1
   0 -11   8   36.00    6.72   1
   0 -11   9   10.30    4.88   1
   0 -10 -10   25.40    4.03   1
   0 -10  -9   29.92    1.86   1
   0 -10  -9   30.58    2.43   1
   0 -10  -9   35.05    5.21   1
   0 -10  -8  196.84    7.86   1
   0 -10  -8  172.40   10.24   1
   0 -10  -8  180.63    8.60   1
   0 -10  -7  353.44   16.92   1
   0 -10  -7  348.94   13.45   1
   0 -10  -7  333.06   13.87   1
   0 -10  -6  187.42    9.04   1
   0 -10  -6  190.99   10.50   1
   0 -10  -6  190.99    8.02   1
   0 -10  -5  159.52    7.58   1
   0 -10  -5  147.62    7.78   1
   0 -10  -5  167.18    8.79   1
   0 -10  -4  157.00    7.52   1
   0 -10  -4  145.44    8.68   1
   0 -10  -4  156.00    7.74   1
   0 -10  -3  128.82    6.58   1
   0 -10  -3  121.22    6.61   1
   0 -10  -3  121.00    7.92   1
   0 -10  -2  657.92   27.19   1
   0 -10  -2  680.69   28.70   1
   0 -10  -2  690.11   26.80   1
   0 -10  -1  371.72   18.12   1
   0 -10  -1  418.20   16.36   1
   0 -10  -1  370.95   16.56   1
   0 -10   0  362.14   17.13   1
   0 -10   0  345.22   16.72   1
   0 -10   0  373.26   15.84   1
   0 -10   1   43.69    4.63   1
   0 -10   1   41.34    3.99   1
   0 -10   1   44.36    4.93   1
   0 -10   2   75.86    5.57   1
   0 -10   2   66.42    5.22   1
   0 -10   2   74.48    5.35   1
   0 -10   3  104.86    7.17   1
   0 -10   3  106.92    6.82   1
   0 -10   3   95.26    6.44   1
   0 -10   4    0.40    2.68   1
   0 -10   4    3.20    3.62   1
   0 -10   4    0.79    3.08   1
   0 -10   5   18.23    4.70   1
   0 -10   5   14.82    3.31   1
   0 -10   5   13.47    4.77   1
   0 -10   6   76.74    6.66   1
   0 -10   6   68.56    6.13   1
   0 -10   6   66.42    6.03   1
   0 -10   7   14.59    3.82   1
   0 -10   7   20.61    4.18   1
   0 -10   7   16.40    3.97   1
   0 -10   8    2.59    3.09   1
   0 -10   8   11.29    5.38   1
   0 -10   9   -0.79    3.88   1
   0 -10  10    9.49    5.79   1
   0 -10  11   -0.50    4.22   1
   0  -9 -12   57.46    5.31   1
   0  -9 -11   27.25    4.91   1
   0  -9 -10    9.67    3.11   1
   0  -9  -9   12.18    0.98   1
   0  -9  -9    9.42    2.89   1
   0  -9  -9   12.18    1.47   1
   0  -9  -8    4.80    1.49   1
   0  -9  -8    7.02    1.33   1
   0  -9  -8    1.30    2.51   1
   0  -9  -7    2.31    1.40   1
   0  -9  -7   -0.40    1.50   1
   0  -9  -7    0.50    2.31   1
   0  -9  -6   45.97    2.85   1
   0  -9  -6   45.56    2.83   1
   0  -9  -6   46.92    4.80   1
   0  -9  -5   70.90    3.87   1
   0  -9  -5   66.59    5.06   1
   0  -9  -5   65.61    3.73   1
   0  -9  -4  150.80    6.63   1
   0  -9  -4  138.06    7.99   1
   0  -9  -4  140.42    6.40   1
   0  -9  -3   13.69    2.52   1
   0  -9  -3    9.67    2.67   1
   0  -9  -3    9.67    1.93   1
   0  -9  -2  179.02    9.10   1
   0  -9  -2  195.72    8.11   1
   0  -9  -2  182.52    8.11   1
   0  -9  -1  155.75    7.24   1
   0  -9  -1  138.77    7.54   1
   0  -9  -1  155.75    7.49   1
   0  -9   0  115.78    6.89   1
   0  -9   0  113.85    5.98   1
   0  -9   0  112.78    5.95   1
   0  -9   1   61.15    4.38   1
   0  -9   1   62.57    4.43   1
   0  -9   1   63.36    4.46   1
   0  -9   2   41.47    3.74   1
   0  -9   2   37.95    4.44   1
   0  -9   2   38.56    3.35   1
   0  -9   3   11.70    2.80   1
   0  -9   3   17.22    2.90   1
   0  -9   3    8.01    2.49   1
   0  -9   4   14.06    2.92   1
   0  -9   4   23.72    3.21   1
   0  -9   4   29.59    3.81   1
   0  -9   5   17.22    3.90   1
   0  -9   5   13.62    3.03   1
   0  -9   5   17.72    3.28   1
   0  -9   6    9.12    2.72   1
   0  -9   6   10.69    3.47   1
   0  -9   6   12.82    3.72   1
   0  -9   7   63.84    5.75   1
   0  -9   7   70.56    5.88   1
   0  -9   7   64.96    5.32   1
   0  -9   8    1.21    3.01   1
   0  -9   8    4.80    2.89   1
   0  -9   8    1.21    4.73   1
   0  -9   9   27.88    5.17   1
   0  -9   9   12.11    3.83   1
   0  -9   9   18.92    4.26   1
   0  -9  10   22.66    6.09   1
   0  -9  10   28.52    4.27   1
   0  -9  11    4.08    4.08   1
   0  -9  12    6.00    4.21   1
   0  -9  13   36.48    7.37   1
   0  -8 -14   -5.38    4.50   1
   0  -8 -13  146.17    9.19   1
   0  -8 -12   36.48    4.23   1
   0  -8 -11   -9.42    3.68   1
   0  -8 -10   33.41    3.81   1
   0  -8  -9   59.75    4.95   1
   0  -8  -8  731.16   25.96   1
   0  -8  -8  746.38   25.13   1
   0  -8  -8  771.17   29.44   1
   0  -8  -7  165.38    6.69   1
   0  -8  -7  171.09    6.28   1
   0  -8  -7  174.77    8.99   1
   0  -8  -6   91.39    4.02   1
   0  -8  -6   91.78    4.22   1
   0  -8  -6   91.78    5.17   1
   0  -8  -5    2.10    1.60   1
   0  -8  -5   -0.59    1.69   1
   0  -8  -5    3.31    3.20   1
   0  -8  -4  423.95   16.06   1
   0  -8  -4  412.50   15.44   1
   0  -8  -4  426.01   14.86   1
   0  -8  -3   23.23    2.22   1
   0  -8  -3   21.16    2.67   1
   0  -8  -3   21.44    1.94   1
   0  -8  -2    7.18    1.61   1
   0  -8  -2    6.30    3.01   1
   0  -8  -2    4.28    1.70   1
   0  -8  -1   65.77    3.89   1
   0  -8  -1   70.73    3.87   1
   0  -8  -1   60.84    4.21   1
   0  -8   0   65.77    4.05   1
   0  -8   0   68.23    4.46   1
   0  -8   0   61.15    3.91   1
   0  -8   1  228.01    9.66   1
   0  -8   1  248.06   10.08   1
   0  -8   1  220.52    9.80   1
   0  -8   2   32.38    2.85   1
   0  -8   2   28.09    4.03   1
   0  -8   2   37.45    3.55   1
   0  -8   3   34.93    3.55   1
   0  -8   3   25.00    2.70   1
   0  -8   3   27.25    3.24   1
   0  -8   4   18.84    3.04   1
   0  -8   4   17.47    2.93   1
   0  -8   4   15.52    2.60   1
   0  -8   5    8.41    3.19   1
   0  -8   5    7.62    2.82   1
   0  -8   5   11.83    3.10   1
   0  -8   6   -5.52    3.29   1
   0  -8   6   -0.20    2.31   1
   0  -8   6    0.90    2.60   1
   0  -8   7    5.20    3.92   1
   0  -8   7    1.80    3.40   1
   0  -8   7    4.08    3.60   1
   0  -8   8   44.09    4.65   1
   0  -8   8   37.21    4.15   1
   0  -8   8   39.94    5.56   1
   0  -8   9    0.50    3.51   1
   0  -8   9    4.80    3.11   1
   0  -8  10  197.68   10.69   1
   0  -8  10  205.92   11.19   1
   0  -8  11  161.04    9.90   1
   0  -8  12   45.16    5.64   1
   0  -8  13    0.59    3.88   1
   0  -8  14   97.61    9.09   1
   0  -7 -15   25.70    4.36   1
   0  -7 -14   80.64    6.11   1
   0  -7 -13   15.52    3.31   1
   0  -7 -12    7.90    3.71   1
   0  -7 -11   42.90    4.06   1
   0  -7 -10    8.82    2.49   1
   0  -7  -9   70.90    4.88   1
   0  -7  -8    8.88    1.37   1
   0  -7  -8    8.29    0.69   1
   0  -7  -8    9.99    2.72   1
   0  -7  -7  554.13   20.72   1
   0  -7  -7  565.49   18.55   1
   0  -7  -7  571.21   19.12   1
   0  -7  -6 1078.47   34.81   1
   0  -7  -6 1062.76   35.86   1
   0  -7  -6 1062.11   34.55   1
   0  -7  -5  254.40   10.21   1
   0  -7  -5  252.49    9.22   1
   0  -7  -5  257.92    8.67   1
   0  -7  -4  165.38    6.69   1
   0  -7  -4  155.00    6.22   1
   0  -7  -4  162.31    7.13   1
   0  -7  -3    3.50    1.91   1
   0  -7  -3   -1.90    1.79   1
   0  -7  -3    2.79    1.60   1
   0  -7  -2    3.39    1.58   1
   0  -7  -2    5.71    1.29   1
   0  -7  -2    3.10    1.80   1
   0  -7  -1    8.88    2.03   1
   0  -7  -1   12.89    2.80   1
   0  -7  -1    8.70    2.42   1
   0  -7   0    5.29    1.98   1
   0  -7   0    5.20    2.10   1
   0  -7   0    6.81    1.62   1
   0  -7   1   22.37    2.37   1
   0  -7   1   24.30    3.06   1
   0  -7   1   27.14    2.61   1
   0  -7   2  194.32    8.36   1
   0  -7   2  179.02    7.49   1
   0  -7   2  188.79    7.97   1
   0  -7   3  700.66   26.47   1
   0  -7   3  752.95   25.24   1
   0  -7   3  718.78   25.20   1
   0  -7   4   96.24    5.30   1
   0  -7   4   91.39    4.97   1
   0  -7   4   96.24    5.10   1
   0  -7   5  242.42    9.34   1
   0  -7   5  232.26   10.06   1
   0  -7   5  214.62    9.67   1
   0  -7   6   62.09    4.73   1
   0  -7   6   64.48    4.66   1
   0  -7   6   55.35    4.46   1
   0  -7   7   13.40    3.22   1
   0  -7   7    7.18    3.59   1
   0  -7   8   21.53    4.64   1
   0  -7   8   21.16    4.88   1
   0  -7   9 2688.42   99.55   1
   0  -7   9 2828.11   92.53   1
   0  -7  10  862.60   32.89   1
   0  -7  10  844.48   34.29   1
   0  -7  11   72.08    6.11   1
   0  -7  11   64.48    5.46   1
   0  -7  12   -1.59    4.69   1
   0  -7  12    1.69    5.17   1
   0  -7  13  275.23   14.27   1
   0  -7  14  309.76   18.30   1
   0  -7  15  193.21   13.90   1
   0  -6 -14  123.65    7.56   1
   0  -6 -13   90.06    5.88   1
   0  -6 -12   32.60    3.65   1
   0  -6 -11   69.56    4.67   1
   0  -6 -10   41.22    3.98   1
   0  -6  -9    1.69    2.70   1
   0  -6  -8  185.23    7.89   1
   0  -6  -7    2.10    0.61   1
   0  -6  -7    3.10    1.09   1
   0  -6  -7    0.30    2.01   1
   0  -6  -6  507.60   17.57   1
   0  -6  -6  530.38   18.88   1
   0  -6  -6  513.48   17.22   1
   0  -6  -5  189.61    6.89   1
   0  -6  -5  188.79    6.60   1
   0  -6  -5  201.07    7.37   1
   0  -6  -4   91.58    3.83   1
   0  -6  -4   90.25    4.37   1
   0  -6  -4   95.45    3.91   1
   0  -6  -3   54.46    3.25   1
   0  -6  -3   63.04    3.18   1
   0  -6  -3   56.85    2.56   1
   0  -6  -2  333.79   12.42   1
   0  -6  -2  326.52   11.93   1
   0  -6  -2  339.66   12.16   1
   0  -6  -1   13.69    2.00   1
   0  -6  -1   15.52    1.97   1
   0  -6  -1   18.32    1.88   1
   0  -6   0  231.65    8.52   1
   0  -6   0  225.60    8.41   1
   0  -6   0  230.74    9.11   1
   0  -6   1  232.26    8.53   1
   0  -6   1  234.40    8.88   1
   0  -6   1  232.26    8.53   1
   0  -6   2  354.19   13.17   1
   0  -6   2  381.03   14.05   1
   0  -6   2  381.42   13.28   1
   0  -6   2  376.75   13.59   1
   0  -6   3   18.58    2.24   1
   0  -6   3   22.37    3.03   1
   0  -6   3   20.52    2.08   1
   0  -6   3   14.36    3.03   1
   0  -6   4   19.10    2.27   1
   0  -6   4   26.42    2.67   1
   0  -6   4   20.34    2.62   1
   0  -6   4   19.80    2.22   1
   0  -6   5   19.80    2.40   1
   0  -6   5   23.72    3.31   1
   0  -6   5   13.91    2.24   1
   0  -6   6    0.71    1.71   1
   0  -6   6    0.40    2.49   1
   0  -6   6   -0.10    2.84   1
   0  -6   7   81.00    4.50   1
   0  -6   7   82.26    5.44   1
   0  -6   7   87.24    4.86   1
   0  -6   8   22.94    3.74   1
   0  -6   8   26.94    2.39   1
   0  -6   8   25.20    3.21   1
   0  -6   9   45.02    4.03   1
   0  -6   9   60.53    4.05   1
   0  -6   9   49.14    4.49   1
   0  -6  10   42.64    3.13   1
   0  -6  10   46.10    4.07   1
   0  -6  10   47.89    5.26   1
   0  -6  11   29.48    3.48   1
   0  -6  11   25.91    3.97   1
   0  -6  12    9.99    3.41   1
   0  -6  12   15.52    3.23   1
   0  -6  13   24.21    4.03   1
   0  -6  13   32.95    4.25   1
   0  -6  14   40.45    5.85   1
   0  -6  15   34.81    5.55   1
   0  -6  16    8.53    5.61   1
   0  -6  17   -2.31    3.80   1
   0  -5 -13    2.50    2.59   1
   0  -5 -12   24.90    2.89   1
   0  -5 -11   18.66    3.46   1
   0  -5 -10   13.62    3.10   1
   0  -5  -9   16.08    3.13   1
   0  -5  -8    1.90    1.79   1
   0  -5  -7 1160.76   38.16   1
   0  -5  -6 3318.91  106.00   1
   0  -5  -6 3260.41  101.64   1
   0  -5  -6 3308.55  103.54   1
   0  -5  -5 3055.88   93.98   1
   0  -5  -5 3053.67   96.15   1
   0  -5  -5 3007.43   94.32   1
   0  -5  -4  487.97   16.35   1
   0  -5  -4  486.64   15.88   1
   0  -5  -4  491.51   16.41   1
   0  -5  -3  666.16   22.71   1
   0  -5  -3  654.85   22.52   1
   0  -5  -3  651.27   21.44   1
   0  -5  -2 1164.17   38.21   1
   0  -5  -2 1130.98   36.99   1
   0  -5  -1 8339.34  259.35   1
   0  -5  -1 8311.97  257.10   1
   0  -5   0 1929.84   60.62   1
   0  -5   0 1917.56   61.31   1
   0  -5   0 1921.07   60.49   1
   0  -5   1 4471.60  140.43   1
   0  -5   1 4447.56  138.72   1
   0  -5   2  964.10   32.29   1
   0  -5   2  938.20   31.24   1
   0  -5   3  196.00    7.28   1
   0  -5   3  188.79    7.42   1
   0  -5   3  199.66    7.63   1
   0  -5   4    8.82    1.72   1
   0  -5   5    6.50    1.48   1
   0  -5   5   10.11    1.91   1
   0  -5   5   11.63    2.18   1
   0  -5   6    9.67    1.68   1
   0  -5   6   16.00    2.40   1
   0  -5   7    2.50    1.49   1
   0  -5   7    3.10    2.18   1
   0  -5   8    2.79    3.51   1
   0  -5   8    0.40    1.50   1
   0  -5   9  633.53   22.65   1
   0  -5   9  654.34   22.51   1
   0  -5  10    0.50    2.81   1
   0  -5  10    4.71    2.08   1
   0  -5  11   -0.79    1.39   1
   0  -5  11    7.51    3.01   1
   0  -5  12   70.56    5.04   1
   0  -5  13   46.24    5.44   1
   0  -5  13   47.06    4.80   1
   0  -5  14    5.11    4.52   1
   0  -5  14    4.80    2.98   1
   0  -5  15   15.13    4.67   1
   0  -5  15   16.32    4.93   1
   0  -5  16   -3.88    3.19   1
   0  -5  17    2.69    3.38   1
   0  -4 -11   89.11    4.72   1
   0  -4 -10    2.19    1.98   1
   0  -4  -9   28.09    2.65   1
   0  -4  -8    1.90    1.71   1
   0  -4  -7  159.52    7.07   1
   0  -4  -6 1171.01   39.01   1
   0  -4  -5  293.09    9.93   1
   0  -4  -5  281.90   10.07   1
   0  -4  -5  287.30    9.83   1
   0  -4  -4 1094.29   35.06   1
   0  -4  -4 1085.04   34.92   1
   0  -4  -4 1043.94   33.60   1
   0  -4  -3   89.11    3.78   1
   0  -4  -3   87.98    3.38   1
   0  -4  -2 5616.00  175.36   1
   0  -4  -2 5689.69  176.51   1
   0  -4  -1  453.69   15.34   1
   0  -4  -1  443.10   14.73   1
   0  -4   0 5523.46  170.94   1
   0  -4   0 5530.90  172.54   1
   0  -4   0 5437.59  171.08   1
   0  -4   1 6809.55  211.25   1
   0  -4   1 6758.48  212.10   1
   0  -4   1 6932.23  211.48   1
   0  -4   2   15.92    1.84   1
   0  -4   2   21.62    1.67   1
   0  -4   2   18.06    1.87   1
   0  -4   3  194.32    7.53   1
   0  -4   3  211.99    7.57   1
   0  -4   4 1935.12   61.59   1
   0  -4   5   96.24    4.32   1
   0  -4   5   92.16    4.03   1
   0  -4   6    9.92    2.02   1
   0  -4   6    9.18    1.39   1
   0  -4   7  387.30   13.38   1
   0  -4   7  405.22   14.49   1
   0  -4   8  138.30    5.88   1
   0  -4   8  138.06    5.41   1
   0  -4   9   25.70    2.94   1
   0  -4   9   27.14    2.19   1
   0  -4  10  208.80    8.38   1
   0  -4  10  227.71    8.75   1
   0  -4  11    5.90    1.12   1
   0  -4  11   -1.39    2.50   1
   0  -4  12    0.50    1.41   1
   0  -4  12    0.00    1.00   1
   0  -4  13    4.41    3.61   1
   0  -4  13    2.59    1.38   1
   0  -4  14   11.90    4.21   1
   0  -4  15  232.26   11.28   1
   0  -4  16  100.20    7.21   1
   0  -4  16  113.00    7.23   1
   0  -4  17   46.65    6.15   1
   0  -4  18    9.30    5.12   1
   0  -3 -10   23.52    2.72   1
   0  -3  -9  336.36   12.47   1
   0  -3  -8  186.05    7.09   1
   0  -3  -7  177.42    6.93   1
   0  -3  -6  257.92    9.31   1
   0  -3  -5  723.07   24.20   1
   0  -3  -4  885.06   28.56   1
   0  -3  -4  915.67   29.65   1
   0  -3  -3  442.68   14.73   1
   0  -3  -3  448.59   15.25   1
   0  -3  -2  208.80    7.80   1
   0  -3  -2  215.80    7.93   1
   0  -3  -1 3212.62  100.89   1
   0  -3  -1 3167.44   99.05   1
   0  -3   0 1566.58   50.66   1
   0  -3   0 1580.86   50.10   1
   0  -3   0 1600.80   51.21   1
   0  -3   1 3226.24  103.38   1
   0  -3   1 3364.00  103.24   1
   0  -3   1 3293.61  103.30   1
   0  -3   2  493.73   16.44   1
   0  -3   2  503.10   16.60   1
   0  -3   3 1863.65   58.71   1
   0  -3   4  190.16    6.89   1
   0  -3   5  868.48   28.88   1
   0  -3   6  313.64   11.33   1
   0  -3   7  836.37   27.76   1
   0  -3   8   11.49    1.63   1
   0  -3   8   10.11    2.23   1
   0  -3   9   24.11    1.57   1
   0  -3   9   25.81    2.54   1
   0  -3  10   65.45    2.91   1
   0  -3  10   66.75    3.76   1
   0  -3  11  107.95    5.61   1
   0  -3  11  110.04    4.41   1
   0  -3  12  117.94    5.00   1
   0  -3  12  123.21    5.99   1
   0  -3  13    9.42    1.23   1
   0  -3  13    9.80    2.69   1
   0  -3  14   20.52    2.99   1
   0  -3  15    2.19    2.60   1
   0  -3  16  274.90   13.60   1
   0  -3  17    1.39    2.78   1
   0  -3  17    3.88    3.07   1
   0  -3  18   16.00    3.68   1
   0  -3  18   10.50    3.89   1
   0  -3  19    1.59    3.88   1
   0  -3  19   -0.50    3.21   1
   0  -2  -7  176.62    6.64   1
   0  -2  -7  173.71    6.33   1
   0  -2  -6   77.26    2.64   1
   0  -2  -6   73.27    3.42   1
   0  -2  -5  527.62   17.92   1
   0  -2  -4 6449.70  200.77   1
   0  -2  -3  808.83   26.16   1
   0  -2  -3  821.40   26.37   1
   0  -2  -2  643.64   20.30   1
   0  -2  -1 1151.24   35.97   1
   0  -2   0 2373.64   75.03   1
   0  -2   1 2020.50   63.83   1
   0  -2   2   10.82    1.58   1
   0  -2   2   16.40    1.70   1
   0  -2   3   49.42    2.25   1
   0  -2   4  142.09    5.24   1
   0  -2   5  101.61    3.83   1
   0  -2   6 2586.74   81.38   1
   0  -2   7    2.79    0.90   1
   0  -2   8  145.93    5.32   1
   0  -2   8  147.14    6.07   1
   0  -2   9   35.76    1.91   1
   0  -2   9   38.94    3.12   1
   0  -2  10   81.54    3.43   1
   0  -2  10   86.12    4.45   1
   0  -2  11  453.69   16.19   1
   0  -2  11  489.29   16.81   1
   0  -2  12  106.71    5.99   1
   0  -2  12   97.81    4.15   1
   0  -2  13    9.00    1.02   1
   0  -2  13    4.49    3.39   1
   0  -2  14  380.25   15.21   1
   0  -2  14  344.47   12.25   1
   0  -2  15  111.94    6.77   1
   0  -2  16  162.31    8.92   1
   0  -2  16  156.25    8.50   1
   0  -2  17   29.48    3.69   1
   0  -2  17   27.14    5.00   1
   0  -2  18    3.88    4.89   1
   0  -2  18    5.02    2.60   1
   0  -2  19   -1.21    2.90   1
   0  -2  19   -3.20    5.01   1
   0  -1 -11  197.96    7.60   1
   0  -1 -10  235.93    8.91   1
   0  -1  -9    0.10    0.81   1
   0  -1  -8  254.08    8.61   1
   0  -1  -7  560.74   18.94   1
   0  -1  -6    8.41    0.93   1
   0  -1  -5  405.62   13.29   1
   0  -1  -4  807.70   26.15   1
   0  -1  -3  512.57   16.75   1
   0  -1  -2  281.23   12.75   1
   0  -1   2 2677.03   87.96   1
   0  -1   3  461.39   15.47   1
   0  -1   4 2182.76   69.15   1
   0  -1   4 2166.90   67.96   1
   0  -1   5   45.16    2.55   1
   0  -1   5   47.61    1.93   1
   0  -1   6  466.99   15.56   1
   0  -1   6  431.39   14.54   1
   0  -1   7  593.90   19.98   1
   0  -1   7  600.74   20.10   1
   0  -1   8 1282.36   42.26   1
   0  -1   8 1296.72   41.77   1
   0  -1   9   98.60    3.77   1
   0  -1   9   95.65    4.69   1
   0  -1  10  398.00   14.36   1
   0  -1  10  389.27   13.02   1
   0  -1  11  175.30    7.68   1
   0  -1  11  162.82    6.12   1
   0  -1  12   21.07    1.38   1
   0  -1  12   28.20    3.08   1
   0  -1  13   11.49    2.58   1
   0  -1  13   12.11    0.97   1
   0  -1  13    7.67    2.77   1
   0  -1  14   71.06    2.87   1
   0  -1  14   73.27    4.45   1
   0  -1  14   82.99    5.28   1
   0  -1  15   35.88    3.35   1
   0  -1  15   32.15    3.74   1
   0  -1  16   -2.31    2.71   1
   0  -1  16   -0.59    1.89   1
   0  -1  17    2.89    3.09   1
   0  -1  17   -2.99    2.11   1
   0  -1  18   -1.59    3.18   1
   0  -1  18   -2.69    4.10   1
   0  -1  19    2.79    5.18   1
   0  -1  19   -2.69    3.51   1
   0  -1  20    1.69    3.90   1
   0  -1  20   -2.10    2.81   1
   0   0 -12   43.56    2.77   1
   0   0 -11   16.40    1.78   1
   0   0 -10  151.54    6.16   1
   0   0  -9  476.99   16.60   1
   0   0  -8   -1.39    1.30   1
   0   0  -7   -2.10    1.19   1
   0   0   5 2966.98   93.69   1
   0   0   6  545.22   17.75   1
   0   0   7   -2.19    1.01   1
   0   0   8    3.50    1.61   1
   0   0   8    0.71    1.11   1
   0   0   9  458.39   15.42   1
   0   0   9  460.96   15.46   1
   0   0   9  461.39   15.04   1
   0   0  10  150.31    6.13   1
   0   0  10  150.80    5.40   1
   0   0  10  152.52    6.42   1
   0   0  11   16.97    2.22   1
   0   0  11   19.01    1.31   1
   0   0  11   18.58    2.33   1
   0   0  12   50.84    3.14   1
   0   0  12   44.76    2.01   1
   0   0  12   39.94    3.79   1
   0   0  13   20.52    1.27   1
   0   0  13   23.33    2.61   1
   0   0  13   13.99    2.69   1
   0   0  14  587.58   22.30   1
   0   0  14  584.19   20.79   1
   0   0  14  575.52   19.67   1
   0   0  15  529.92   19.80   1
   0   0  15  489.74   16.82   1
   0   0  15  514.38   16.78   1
   0   0  15  514.38   20.41   1
   0   0  16  221.71   10.72   1
   0   0  16  244.61   11.57   1
   0   0  17   57.46    5.15   1
   0   0  17   57.15    4.23   1
   0   0  18    8.70    4.72   1
   0   0  18    2.59    2.90   1
   0   0  19    8.12    3.31   1
   0   0  19   -1.39    4.79   1
   0   0  20   -2.40    2.29   1
   0   0  20    5.11    3.71   1
   0   1 -13   13.40    2.12   1
   0   1 -12   23.14    2.31   1
   0   1 -11  160.53    6.84   1
   0   1 -10  397.60   14.76   1
   0   1  -9   94.28    4.47   1
   0   1  -8 1323.50   45.11   1
   0   1  -7  607.13   20.20   1
   0   1  -6  431.39   14.54   1
   0   1  -5   45.16    2.15   1
   0   1  -4 2172.49   68.05   1
   0   1  -3  460.10   15.02   1
   0   1   2  498.63   19.20   1
   0   1   3  510.76   16.72   1
   0   1   3  493.73   16.00   1
   0   1   4  816.82   26.29   1
   0   1   4  796.37   25.40   1
   0   1   5  417.79   13.90   1
   0   1   8  254.08    9.25   1
   0   1   9    0.90    1.60   1
   0   1  10  235.62    8.60   1
   0   1  10  242.74    9.04   1
   0   1  11  199.66    8.20   1
   0   1  11  197.96    7.88   1
   0   1  12   69.06    4.16   1
   0   1  12   63.04    3.33   1
   0   1  13   75.86    4.18   1
   0   1  13   77.09    4.74   1
   0   1  14 1130.30   37.65   1
   0   1  14 1112.89   37.36   1
   0   1  14 1136.36   39.10   1
   0   1  14 1115.56   39.41   1
   0   1  15 1488.42   50.15   1
   0   1  15 1487.64   48.60   1
   0   1  15 1541.35   55.75   1
   0   1  15 1513.21   52.90   1
   0   1  16  995.40   37.86   1
   0   1  16  972.19   32.43   1
   0   1  16  986.59   33.29   1
   0   1  16  971.57   36.78   1
   0   1  17  639.08   26.29   1
   0   1  17  667.71   27.39   1
   0   1  18   22.47    3.22   1
   0   1  18   28.52    4.49   1
   0   1  19   30.47    3.53   1
   0   1  19   18.23    5.47   1
   0   1  20    1.49    3.59   1
   0   2 -13   11.70    2.19   1
   0   2 -12  104.65    5.52   1
   0   2 -11  467.42   18.16   1
   0   2 -10   82.45    4.36   1
   0   2  -9   38.44    2.98   1
   0   2  -8  148.11    5.84   1
   0   2  -7    0.71    0.91   1
   0   2  -7    1.30    1.60   1
   0   2  -6 2568.46   83.12   1
   0   2  -6 2620.42   81.90   1
   0   2  -5  102.21    4.25   1
   0   2  -5  101.61    3.83   1
   0   2  -4  141.61    5.24   1
   0   2  -4  150.80    5.65   1
   0   2  -3   46.10    2.17   1
   0   2  -3   47.47    2.34   1
   0   2  -2   17.64    1.93   1
   0   2  -2    8.18    1.32   1
   0   2   0 2371.69   74.02   1
   0   2   1 1149.89   36.62   1
   0   2   1 1197.85   38.07   1
   0   2   1 1170.32   36.95   1
   0   2   2  635.54   20.67   1
   0   2   2  661.52   20.58   1
   0   2   3  816.82   25.72   1
   0   2   3  838.68   26.64   1
   0   2   4 6388.81  196.63   1
   0   2   5  518.02   16.84   1
   0   2   5  520.75   17.34   1
   0   2   6   73.44    3.26   1
   0   2   6   73.10    2.74   1
   0   2   7  173.98    6.33   1
   0   2   7  173.19    6.84   1
   0   2   8  109.83    4.19   1
   0   2   9  138.53    4.94   1
   0   2  10  270.27    9.54   1
   0   2  10  266.34   10.44   1
   0   2  11    4.49    1.19   1
   0   2  11    8.01    2.21   1
   0   2  12   87.24    3.92   1
   0   2  12   86.12    5.01   1
   0   2  13  155.50    6.24   1
   0   2  13  160.28    7.85   1
   0   2  13  143.76    6.23   1
   0   2  14    5.11    1.49   1
   0   2  14    6.50    2.70   1
   0   2  14    3.61    1.71   1
   0   2  15   34.81    2.24   1
   0   2  15   30.03    3.95   1
   0   2  15   35.40    2.50   1
   0   2  16   61.47    3.45   1
   0   2  16   61.00    5.47   1
   0   2  16   64.16    3.20   1
   0   2  17    6.92    1.32   1
   0   2  17    6.50    1.89   1
   0   2  17   10.18    1.28   1
   0   2  17    8.29    3.51   1
   0   2  18   49.14    5.05   1
   0   2  18   40.07    2.15   1
   0   2  18   39.56    3.02   1
   0   2  19   96.04    8.82   1
   0   2  20   10.37    4.12   1
   0   3 -13   14.36    2.58   1
   0   3 -12  115.99    6.25   1
   0   3 -11  121.44    6.39   1
   0   3 -10   61.47    3.76   1
   0   3  -9   23.91    1.56   1
   0   3  -9   24.60    2.48   1
   0   3  -8   13.62    1.33   1
   0   3  -8   13.69    2.52   1
   0   3  -7  861.42   28.18   1
   0   3  -7  842.74   28.45   1
   0   3  -6  316.84   11.04   1
   0   3  -6  317.55   11.05   1
   0   3  -5  863.18   28.20   1
   0   3  -5  880.31   29.08   1
   0   3  -4  196.28    7.01   1
   0   3  -4  196.56    7.29   1
   0   3  -3 1907.07   60.26   1
   0   3  -3 1901.83   61.05   1
   0   3  -2  518.02   17.30   1
   0   3  -2  502.21   17.03   1
   0   3  -1 3297.06  103.36   1
   0   3  -1 3312.00  104.74   1
   0   3   0 1546.85   50.34   1
   0   3   0 1583.24   50.93   1
   0   3   0 1588.82   49.43   1
   0   3   1 3150.58   99.91   1
   0   3   1 3186.60   99.35   1
   0   3   1 3219.43   99.86   1
   0   3   1 3148.33   98.75   1
   0   3   2  206.50    7.47   1
   0   3   2  208.22    7.79   1
   0   3   2  206.50    6.90   1
   0   3   3  435.56   15.03   1
   0   3   3  450.71   15.29   1
   0   3   3  448.17   14.82   1
   0   3   4  897.60   28.76   1
   0   3   4  874.38   28.98   1
   0   3   4  900.60   28.81   1
   0   3   5  713.96   22.98   1
   0   3   5  738.75   23.37   1
   0   3   6  248.06    8.82   1
   0   3   6  257.60    8.67   1
   0   3   7  169.00    5.98   1
   0   3   7  165.89    6.18   1
   0   3   8  186.32    7.37   1
   0   3   8  185.78    6.82   1
   0   3   9  330.15   11.99   1
   0   3   9  321.84   11.48   1
   0   3  10   23.33    1.84   1
   0   3  10   18.58    3.19   1
   0   3  10   19.10    1.92   1
   0   3  11    0.59    2.19   1
   0   3  11    0.50    1.70   1
   0   3  12   50.27    2.84   1
   0   3  12   44.76    3.75   1
   0   3  12   43.30    2.11   1
   0   3  13   26.83    1.55   1
   0   3  13   37.33    3.54   1
   0   3  13   29.16    2.48   1
   0   3  14   55.95    2.99   1
   0   3  14   57.61    4.40   1
   0   3  14   64.48    3.37   1
   0   3  15   57.30    3.03   1
   0   3  15   55.65    4.77   1
   0   3  15   57.15    2.57   1
   0   3  16  163.07    8.68   1
   0   3  16  158.76    7.06   1
   0   3  16  170.30    7.83   1
   0   3  17  148.60    7.56   1
   0   3  17  149.08    9.52   1
   0   3  18   48.86    6.29   1
   0   3  18   40.07    3.54   1
   0   3  19   28.41    4.80   1
   0   3  19   18.58    3.62   1
   0   3  20   30.03    5.37   1
   0   3  20   29.81    3.71   1
   0   4 -12    0.90    2.11   1
   0   4 -11   10.50    2.27   1
   0   4 -10  233.48    8.86   1
   0   4 -10  222.31   10.44   1
   0   4  -9   30.47    1.99   1
   0   4  -9   26.52    2.68   1
   0   4  -8  147.38    5.58   1
   0   4  -8  132.02    6.20   1
   0   4  -7  382.98   12.92   1
   0   4  -7  382.98   14.09   1
   0   4  -6   15.21    1.48   1
   0   4  -6   15.13    2.18   1
   0   4  -5   93.32    4.44   1
   0   4  -5   91.58    4.02   1
   0   4  -4 1997.20   63.46   1
   0   4  -4 1986.48   63.29   1
   0   4  -3  214.33    7.61   1
   0   4  -3  206.21    7.75   1
   0   4  -2   21.81    1.87   1
   0   4  -1 6839.29  211.71   1
   0   4   0 5470.08  171.59   1
   0   4   0 5519.00  170.87   1
   0   4   1  450.71   15.71   1
   0   4   1  440.58   15.53   1
   0   4   1  442.68   15.15   1
   0   4   2 5599.53  173.61   1
   0   4   2 5563.67  174.54   1
   0   4   2 5683.65  173.40   1
   0   4   3   93.32    3.86   1
   0   4   3   92.16    4.42   1
   0   4   4 1050.41   33.71   1
   0   4   4 1092.96   34.38   1
   0   4   5  282.24   10.08   1
   0   4   5  300.33   10.40   1
   0   4   5  278.89    9.35   1
   0   4   6 1152.60   38.02   1
   0   4   6 1186.11   37.20   1
   0   4   6 1160.08   37.47   1
   0   4   7  149.08    5.62   1
   0   4   7  150.06    5.88   1
   0   4   7  151.54    6.16   1
   0   4   8   -0.40    1.30   1
   0   4   8   -1.80    2.49   1
   0   4   8    0.10    0.91   1
   0   4   9   34.69    1.88   1
   0   4   9   33.06    2.41   1
   0   4   9   35.40    2.86   1
   0   4  10    2.10    3.02   1
   0   4  10    2.40    1.49   1
   0   4  10    3.50    1.31   1
   0   4  11   89.68    4.55   1
   0   4  11   88.74    3.96   1
   0   4  11   85.56    4.62   1
   0   4  12   16.00    1.92   1
   0   4  12   14.98    1.93   1
   0   4  12   13.40    2.71   1
   0   4  13  436.81   18.81   1
   0   4  13  442.26   16.82   1
   0   4  13  451.14   16.57   1
   0   4  14   24.50    2.18   1
   0   4  14   22.37    3.50   1
   0   4  14   25.60    2.23   1
   0   4  15   37.45    2.82   1
   0   4  15   42.25    3.25   1
   0   4  15   38.32    4.21   1
   0   4  16   12.82    2.43   1
   0   4  16    8.53    2.22   1
   0   4  16    8.53    3.21   1
   0   4  17    5.11    3.39   1
   0   4  17    8.53    1.81   1
   0   4  17    8.18    2.29   1
   0   4  18   26.42    4.63   1
   0   4  18   28.09    3.50   1
   0   4  19   -6.50    3.72   1
   0   4  19    2.50    1.61   1
   0   4  20   -1.21    6.03   1
   0   5 -12   60.84    4.68   1
   0   5 -11    0.40    1.10   1
   0   5 -11   -1.59    2.19   1
   0   5 -10    1.00    1.20   1
   0   5 -10    0.79    2.08   1
   0   5  -9  684.87   26.17   1
   0   5  -9  689.59   24.16   1
   0   5  -8    2.31    1.92   1
   0   5  -8   -0.71    2.02   1
   0   5  -7    0.40    1.40   1
   0   5  -7    2.99    1.90   1
   0   5  -6    9.67    2.67   1
   0   5  -6   11.97    1.73   1
   0   5  -5   10.18    2.11   1
   0   5  -5    7.51    1.81   1
   0   5  -4    8.18    1.77   1
   0   5  -4   11.29    1.81   1
   0   5  -3  196.56    7.57   1
   0   5  -3  197.40    7.59   1
   0   5  -2  975.94   31.86   1
   0   5  -2  967.21   31.72   1
   0   5  -1 4434.23  137.18   1
   0   5  -1 4494.36  139.44   1
   0   5   0 1902.70   61.07   1
   0   5   0 1933.36   61.56   1
   0   5   0 1897.47   61.86   1
   0   5   1 8181.20  255.07   1
   0   5   1 8361.27  257.86   1
   0   5   1 8253.72  254.38   1
   0   5   2 1173.06   39.73   1
   0   5   2 1132.32   36.34   1
   0   5   3  659.46   21.57   1
   0   5   3  636.55   21.19   1
   0   5   3  650.25   21.42   1
   0   5   4  489.74   15.93   1
   0   5   4  462.25   15.91   1
   0   5   5 3026.10   95.72   1
   0   5   5 3096.92   95.72   1
   0   5   6 3274.13  104.14   1
   0   5   6 3321.22  102.58   1
   0   5   6 3174.20  102.54   1
   0   5   7 1129.63   36.97   1
   0   5   7 1168.96   38.98   1
   0   5   7 1191.63   38.66   1
   0   5   8   -3.80    2.69   1
   0   5   8    1.99    0.90   1
   0   5   8    1.99    1.69   1
   0   5   9   12.89    1.22   1
   0   5   9   12.60    1.92   1
   0   5   9    9.61    2.23   1
   0   5  10   13.18    1.38   1
   0   5  10   13.47    2.20   1
   0   5  10   12.82    2.51   1
   0   5  11   12.53    1.98   1
   0   5  11   13.91    1.42   1
   0   5  11   14.90    3.01   1
   0   5  12   24.01    1.76   1
   0   5  12   27.56    4.20   1
   0   5  12   25.60    3.14   1
   0   5  13    0.79    0.89   1
   0   5  13    0.79    2.58   1
   0   5  13    2.10    1.91   1
   0   5  14  269.62   12.81   1
   0   5  14  283.25   12.45   1
   0   5  14  276.22   11.30   1
   0   5  15  560.27   22.72   1
   0   5  15  540.10   21.85   1
   0   5  15  521.21   20.09   1
   0   5  16   38.44    3.10   1
   0   5  16   41.60    4.64   1
   0   5  16   42.38    3.12   1
   0   5  17   57.46    5.46   1
   0   5  17   54.17    4.12   1
   0   5  17   49.84    3.25   1
   0   5  18    6.81    4.23   1
   0   5  18    5.52    1.60   1
   0   5  19   42.25    7.15   1
   0   6 -12    9.30    2.20   1
   0   6 -11   31.14    2.68   1
   0   6 -10   57.15    3.48   1
   0   6 -10   50.41    4.26   1
   0   6  -9   52.56    4.64   1
   0   6  -9   59.60    3.86   1
   0   6  -8   27.56    3.26   1
   0   6  -8   31.36    2.35   1
   0   6  -7   80.28    4.84   1
   0   6  -7   91.20    4.78   1
   0   6  -6   -2.69    2.30   1
   0   6  -6    1.99    2.68   1
   0   6  -5   18.58    2.07   1
   0   6  -5   20.16    2.42   1
   0   6  -4   22.00    2.53   1
   0   6  -4   24.70    2.39   1
   0   6  -3   17.64    2.27   1
   0   6  -3   19.98    2.68   1
   0   6  -2  378.30   13.23   1
   0   6  -2  391.25   13.85   1
   0   6  -1  239.63    8.67   1
   0   6  -1  235.62    9.21   1
   0   6   0  233.48    8.86   1
   0   6   0  237.47    8.94   1
   0   6   1   18.49    2.24   1
   0   6   1   17.89    2.37   1
   0   6   2  331.97   12.39   1
   0   6   2  333.06   12.05   1
   0   6   3   62.25    3.63   1
   0   6   3   62.25    3.63   1
   0   6   4   94.87    4.68   1
   0   6   4   86.49    3.72   1
   0   6   4   91.97    4.41   1
   0   6   5  198.25    8.17   1
   0   6   5  184.42    7.88   1
   0   6   5  187.96    7.13   1
   0   6   6  496.40   17.82   1
   0   6   6  514.38   17.69   1
   0   6   6  501.76   17.47   1
   0   6   7    9.12    2.90   1
   0   6   7    1.21    0.81   1
   0   6   7    1.90    3.01   1
   0   6   8  186.05    7.09   1
   0   6   8  201.64    8.80   1
   0   6   8  192.38    8.04   1
   0   6   9    0.50    0.91   1
   0   6   9   -1.30    3.49   1
   0   6   9   -1.80    2.79   1
   0   6  10   36.84    4.49   1
   0   6  10   43.16    3.94   1
   0   6  10   41.86    2.20   1
   0   6  11   66.42    5.38   1
   0   6  11   63.52    4.14   1
   0   6  11   66.26    3.26   1
   0   6  12   33.76    3.25   1
   0   6  12   31.58    1.91   1
   0   6  12   29.92    3.83   1
   0   6  13   78.15    6.19   1
   0   6  13   91.01    3.82   1
   0   6  13   89.11    5.48   1
   0   6  14  119.46    5.90   1
   0   6  14  121.22    7.93   1
   0   6  14  115.99    6.46   1
   0   6  15  176.89    7.98   1
   0   6  15  168.48   10.12   1
   0   6  15  173.19    9.48   1
   0   6  16   32.26    2.73   1
   0   6  16   33.99    3.26   1
   0   6  16   34.22    4.80   1
   0   6  17   24.30    2.46   1
   0   6  17   37.45    5.14   1
   0   6  17   29.16    3.35   1
   0   6  18    5.81    4.29   1
   0   6  19    1.80    4.40   1
   0   7 -13  287.98   11.88   1
   0   7 -12   -2.69    2.30   1
   0   7 -11   64.32    4.65   1
   0   7 -10  878.53   33.79   1
   0   7  -9 2905.21   97.02   1
   0   7  -8   16.73    3.68   1
   0   7  -8   23.14    3.85   1
   0   7  -7    7.29    3.02   1
   0   7  -7    8.18    2.52   1
   0   7  -6   64.64    4.02   1
   0   7  -6   60.53    5.45   1
   0   7  -5  239.32    9.90   1
   0   7  -5  228.61    9.37   1
   0   7  -4   94.48    5.44   1
   0   7  -4  105.47    5.75   1
   0   7  -3  708.62   25.02   1
   0   7  -3  707.56   26.07   1
   0   7  -2  184.69    8.43   1
   0   7  -2  198.25    7.88   1
   0   7  -1   22.56    2.47   1
   0   7  -1   26.94    2.39   1
   0   7   0    4.49    2.08   1
   0   7   1   15.68    3.56   1
   0   7   1   10.82    2.17   1
   0   7   2    4.08    2.18   1
   0   7   2    4.49    2.42   1
   0   7   3   -1.59    1.99   1
   0   7   3    4.20    2.50   1
   0   7   4  156.75    6.76   1
   0   7   4  159.52    7.33   1
   0   7   5  266.34   10.77   1
   0   7   5  256.96   10.90   1
   0   7   6  997.93   34.75   1
   0   7   6 1049.11   35.63   1
   0   7   6 1089.66   36.31   1
   0   7   7  556.02   19.34   1
   0   7   7  546.16   20.57   1
   0   7   7  571.21   21.03   1
   0   7   8    8.70    1.42   1
   0   7   8   11.09    2.60   1
   0   7   8   15.29    3.13   1
   0   7   9   78.15    4.95   1
   0   7   9   74.48    5.35   1
   0   7   9   63.52    3.03   1
   0   7  10    9.30    4.03   1
   0   7  10    8.41    2.49   1
   0   7  10    9.42    1.11   1
   0   7  11   43.56    2.24   1
   0   7  11   42.64    4.96   1
   0   7  11   39.06    3.62   1
   0   7  12    6.30    4.52   1
   0   7  12    4.49    3.01   1
   0   7  12    8.82    1.13   1
   0   7  13   16.89    3.70   1
   0   7  13   13.03    1.30   1
   0   7  13   11.22    2.81   1
   0   7  14   72.76    3.24   1
   0   7  14   68.72    5.97   1
   0   7  14   67.08    5.57   1
   0   7  15   23.62    4.37   1
   0   7  15   17.47    3.01   1
   0   7  15   23.04    1.63   1
   0   7  16   -1.69    4.89   1
   0   7  16    1.59    2.29   1
   0   7  17   -8.29    4.09   1
   0   7  17   -0.30    2.61   1
   0   7  18   60.84    7.64   1
   0   8 -13    1.99    2.00   1
   0   8 -12   60.37    5.13   1
   0   8 -11  173.45    9.75   1
   0   8 -10  215.80   10.58   1
   0   8  -9    0.20    2.21   1
   0   8  -8   53.58    4.10   1
   0   8  -7    1.39    2.19   1
   0   8  -6   -2.19    2.19   1
   0   8  -5    3.31    3.20   1
   0   8  -4   21.81    3.08   1
   0   8  -3   27.56    3.78   1
   0   8  -2   30.69    3.55   1
   0   8  -1  222.61    9.55   1
   0   8   0   66.75    4.41   1
   0   8   1   62.41    4.27   1
   0   8   2    4.49    2.42   1
   0   8   2    7.29    3.67   1
   0   8   3   23.04    3.84   1
   0   8   3   26.11    3.17   1
   0   8   4  421.89   16.43   1
   0   8   4  420.25   16.81   1
   0   8   5    2.31    2.61   1
   0   8   5    0.79    2.49   1
   0   8   6   80.82    4.85   1
   0   8   6   86.68    5.40   1
   0   8   7  173.45    8.43   1
   0   8   7  158.00    8.30   1
   0   8   8  749.12   30.65   1
   0   8   8  787.36   29.74   1
   0   8   9   49.00    5.60   1
   0   8   9   53.73    5.28   1
   0   8  10   29.92    2.08   1
   0   8  10   31.14    4.02   1
   0   8  10   35.64    4.54   1
   0   8  11    2.99    3.29   1
   0   8  11   -5.81    2.99   1
   0   8  11   -1.30    0.80   1
   0   8  12   46.51    4.77   1
   0   8  12   30.58    1.77   1
   0   8  12   31.81    3.61   1
   0   8  13  163.84    9.22   1
   0   8  13  141.61    5.95   1
   0   8  13  138.06    8.46   1
   0   8  14    0.30    3.31   1
   0   8  14    2.69    3.80   1
   0   8  15    7.51    5.21   1
   0   8  15    4.08    2.91   1
   0   8  16   -1.69    2.78   1
   0   8  16   -0.10    3.64   1
   0   8  17   48.86    6.71   1
   0   8  17   57.76    6.08   1
   0   9 -12    1.59    3.38   1
   0   9 -11   -0.50    2.10   1
   0   9 -10   28.30    3.30   1
   0   9  -9   14.52    2.97   1
   0   9  -8    0.40    2.29   1
   0   9  -7   65.93    4.55   1
   0   9  -6    1.21    3.21   1
   0   9  -5   17.14    2.98   1
   0   9  -4   23.62    3.30   1
   0   9  -3   17.81    3.80   1
   0   9  -2   34.34    3.52   1
   0   9  -1   58.68    4.90   1
   0   9   0  114.70    6.85   1
   0   9   1  144.96    7.95   1
   0   9   2  173.71    8.70   1
   0   9   2  195.16    9.50   1
   0   9   3   10.69    2.88   1
   0   9   3   11.83    3.03   1
   0   9   4  131.79    7.58   1
   0   9   4  136.19    7.47   1
   0   9   5   66.91    4.91   1
   0   9   5   61.31    4.85   1
   0   9   6   51.27    5.16   1
   0   9   6   40.20    3.93   1
   0   9   7    0.90    2.81   1
   0   9   7   -0.50    2.51   1
   0   9   8    1.21    2.82   1
   0   9   8    1.00    3.00   1
   0   9   9   13.99    3.22   1
   0   9   9    6.40    3.09   1
   0   9  10    9.80    3.32   1
   0   9  10   13.32    2.77   1
   0   9  11   20.34    3.43   1
   0   9  11   25.30    4.12   1
   0   9  12   46.51    5.05   1
   0   9  12   53.14    5.54   1
   0   9  13    3.50    3.10   1
   0   9  13   -1.49    3.49   1
   0   9  14   15.13    5.99   1
   0   9  14    9.00    3.42   1
   0   9  15    7.51    4.00   1
   0   9  15    3.39    3.50   1
   0   9  16    8.53    3.91   1
   0   9  16    0.71    6.03   1
   0  10 -11    1.00    2.80   1
   0  10 -10    5.02    2.69   1
   0  10  -9    1.69    2.60   1
   0  10  -8   -0.20    3.82   1
   0  10  -7   16.89    3.37   1
   0  10  -6   71.57    6.26   1
   0  10  -5   19.89    3.48   1
   0  10  -4    2.59    3.70   1
   0  10  -3  114.49    7.49   1
   0  10  -2   75.86    5.57   1
   0  10  -1   50.69    4.98   1
   0  10   0  354.19   17.69   1
   0  10   1  364.81   18.34   1
   0  10   2  674.44   30.13   1
   0  10   3  129.50    7.74   1
   0  10   3  119.68    7.22   1
   0  10   4  148.60    8.53   1
   0  10   4  171.09    9.42   1
   0  10   5  141.13    8.32   1
   0  10   5  150.06    9.07   1
   0  10   6  201.64   10.79   1
   0  10   6  158.00    9.80   1
   0  10   7  319.34   16.08   1
   0  10   7  309.76   15.84   1
   0  10   8  161.80    9.92   1
   0  10   8  179.83   10.19   1
   0  10   9   27.25    4.07   1
   0  10   9   34.34    5.86   1
   0  10  10   19.89    4.10   1
   0  10  10   21.34    4.07   1
   0  10  11   10.69    3.79   1
   0  10  11   11.49    3.80   1
   0  10  12   -0.10    3.24   1
   0  10  12    4.20    3.81   1
   0  10  13   14.67    5.67   1
   0  10  13   20.70    5.19   1
   0  10  14    3.61    4.22   1
   0  10  15   44.09    6.24   1
   0  11  -9    8.12    5.13   1
   0  11  -8   31.81    4.51   1
   0  11  -7   26.21    4.40   1
   0  11  -6    0.10    3.03   1
   0  11  -5    5.29    4.51   1
   0  11  -4    0.50    3.01   1
   0  11  -3    0.00    1.00   1
   0  11  -2   19.18    3.77   1
   0  11  -1   20.34    4.06   1
   0  11   0    9.67    3.48   1
   0  11   1    3.20    4.51   1
   0  11   2    5.02    3.40   1
   0  11   3   -4.41    3.40   1
   0  11   4   12.89    3.81   1
   0  11   4   19.54    4.07   1
   0  11   5   38.94    4.87   1
   0  11   5   38.94    4.62   1
   0  11   6    6.00    3.72   1
   0  11   6    4.49    3.60   1
   0  11   7   -2.50    3.51   1
   0  11   7    2.50    3.51   1
   0  11   8    9.99    4.30   1
   0  11   9    9.12    3.99   1
   0  11  10   15.37    5.80   1
   0  11  11   -4.28    5.30   1
   0  11  12    9.30    5.98   1
   0  11  13   -3.10    4.19   1
   0  12   5   10.11    4.20   1
   0  12   6   64.64    7.72   1
   0  12   7   76.04    8.02   1
   0  12   8   49.56    6.48   1
   0  12   9    9.42    4.61   1
   0  12  10    0.30    4.32   1
   1 -13  -4    2.40    3.91   1
   1 -13  -4   -0.71    3.81   1
   1 -13  -3    2.79    3.91   1
   1 -13  -3    9.30    4.21   1
   1 -13  -2   -1.49    4.17   1
   1 -13  -2    1.49    2.98   1
   1 -13  -1    9.99    4.68   1
   1 -13  -1    8.18    3.49   1
   1 -13   0    2.19    4.50   1
   1 -12  -8  152.52   10.13   1
   1 -12  -7   85.93    5.56   1
   1 -12  -7   71.23    5.91   1
   1 -12  -6    7.08    2.82   1
   1 -12  -6    5.90    2.38   1
   1 -12  -5    5.02    2.91   1
   1 -12  -5    9.92    3.40   1
   1 -12  -4    3.39    3.09   1
   1 -12  -4   -0.10    2.33   1
   1 -12  -3    0.59    2.28   1
   1 -12  -3    0.50    3.51   1
   1 -12  -2   15.76    4.29   1
   1 -12  -2   14.36    3.71   1
   1 -12  -2   16.00    3.04   1
   1 -12  -1    1.21    2.82   1
   1 -12  -1   -2.31    3.01   1
   1 -12  -1   -1.49    2.98   1
   1 -12   0   11.09    3.80   1
   1 -12   0   15.13    3.50   1
   1 -12   0   16.00    4.48   1
   1 -12   1    5.11    3.30   1
   1 -12   1    6.10    4.30   1
   1 -12   2   -2.40    4.31   1
   1 -12   2    3.31    4.62   1
   1 -12   3   -9.18    4.79   1
   1 -12   4   33.76    5.35   1
   1 -12   5   46.92    6.16   1
   1 -12   6    9.30    4.39   1
   1 -11  -9   50.27    3.97   1
   1 -11  -9   42.77    3.40   1
   1 -11  -8   18.66    2.07   1
   1 -11  -8   25.50    3.13   1
   1 -11  -7    1.21    1.91   1
   1 -11  -7    2.89    4.59   1
   1 -11  -7    2.31    1.70   1
   1 -11  -6   32.15    3.52   1
   1 -11  -6   35.05    3.43   1
   1 -11  -6   24.30    3.85   1
   1 -11  -5   -0.40    2.39   1
   1 -11  -5    1.10    2.79   1
   1 -11  -5   -1.10    1.81   1
   1 -11  -4    5.38    2.88   1
   1 -11  -4   10.82    4.41   1
   1 -11  -4    3.50    2.09   1
   1 -11  -3    8.41    2.20   1
   1 -11  -3    2.79    2.71   1
   1 -11  -3    1.59    2.09   1
   1 -11  -2   -1.10    3.21   1
   1 -11  -2   -1.49    2.98   1
   1 -11  -2    4.58    2.78   1
   1 -11  -1   -8.41    3.89   1
   1 -11  -1   -2.59    2.51   1
   1 -11  -1    0.00    1.00   1
   1 -11   0    2.10    2.61   1
   1 -11   0    2.69    2.30   1
   1 -11   0    3.80    2.89   1
   1 -11   1   12.11    3.27   1
   1 -11   1   12.67    3.42   1
   1 -11   1   13.69    3.92   1
   1 -11   2   32.72    4.00   1
   1 -11   2   24.21    4.03   1
   1 -11   2   36.36    5.07   1
   1 -11   3    1.99    2.79   1
   1 -11   3    2.59    3.19   1
   1 -11   3    1.10    3.21   1
   1 -11   4   49.42    5.20   1
   1 -11   4   56.10    5.54   1
   1 -11   4   36.72    5.82   1
   1 -11   5   20.61    5.08   1
   1 -11   5    8.70    3.42   1
   1 -11   6   15.29    4.07   1
   1 -11   6   15.68    4.44   1
   1 -11   7  136.19   10.74   1
   1 -11   8   54.61    7.98   1
   1 -11   9    9.00    4.32   1
   1 -10 -10   40.96    6.02   1
   1 -10  -9   14.52    1.30   1
   1 -10  -9   10.63    1.70   1
   1 -10  -9   12.32    3.58   1
   1 -10  -8   21.62    3.72   1
   1 -10  -8   21.90    2.06   1
   1 -10  -8   24.01    2.25   1
   1 -10  -7   50.13    5.52   1
   1 -10  -7   38.44    2.85   1
   1 -10  -7   39.44    3.52   1
   1 -10  -6   30.91    3.67   1
   1 -10  -6   37.45    3.30   1
   1 -10  -6   34.22    2.92   1
   1 -10  -5    3.31    2.22   1
   1 -10  -5   -0.90    2.20   1
   1 -10  -5    0.20    2.52   1
   1 -10  -4   71.06    4.72   1
   1 -10  -4   66.42    4.40   1
   1 -10  -4   64.64    5.15   1
   1 -10  -3  271.26   13.51   1
   1 -10  -3  267.65   12.76   1
   1 -10  -3  263.74   12.02   1
   1 -10  -2  165.64    9.27   1
   1 -10  -2  171.09    8.37   1
   1 -10  -2  157.75    8.29   1
   1 -10  -1   15.52    2.60   1
   1 -10  -1   17.47    2.76   1
   1 -10  -1   11.70    3.83   1
   1 -10   0   24.70    3.28   1
   1 -10   0   23.14    3.08   1
   1 -10   0   24.11    3.34   1
   1 -10   1  144.48    7.45   1
   1 -10   1  137.59    8.21   1
   1 -10   1  141.13    7.84   1
   1 -10   2  460.96   21.04   1
   1 -10   2  454.97   21.33   1
   1 -10   2  468.29   20.77   1
   1 -10   3    1.69    2.50   1
   1 -10   3    1.30    4.10   1
   1 -10   3    2.31    3.50   1
   1 -10   4    9.42    3.01   1
   1 -10   4    8.41    3.02   1
   1 -10   4    9.49    3.20   1
   1 -10   5   18.49    3.96   1
   1 -10   5   11.70    3.08   1
   1 -10   5   18.06    4.16   1
   1 -10   6  101.00    7.24   1
   1 -10   6  113.64    7.46   1
   1 -10   6  129.05    8.41   1
   1 -10   7    7.90    2.98   1
   1 -10   7    6.00    3.09   1
   1 -10   7    5.52    3.62   1
   1 -10   8   11.22    4.42   1
   1 -10   8    2.59    5.28   1
   1 -10   9   10.82    4.08   1
   1 -10   9    9.92    4.73   1
   1 -10  10   14.21    6.03   1
   1 -10  11    6.10    4.40   1
   1  -9 -12  132.48    8.75   1
   1  -9 -11   -2.40    3.32   1
   1  -9 -10   15.13    3.27   1
   1  -9  -9   54.76    3.40   1
   1  -9  -9   52.85    2.76   1
   1  -9  -9   61.15    5.94   1
   1  -9  -8    0.50    1.21   1
   1  -9  -8    0.20    1.21   1
   1  -9  -8   -5.62    2.51   1
   1  -9  -7   69.06    3.49   1
   1  -9  -7   67.73    3.79   1
   1  -9  -7   71.91    5.43   1
   1  -9  -6  135.72    7.46   1
   1  -9  -6  137.36    6.56   1
   1  -9  -6  135.26    5.82   1
   1  -9  -5   21.90    3.00   1
   1  -9  -5   20.88    2.19   1
   1  -9  -5   23.62    2.62   1
   1  -9  -4   69.89    4.35   1
   1  -9  -4   72.25    4.93   1
   1  -9  -4   75.86    4.53   1
   1  -9  -3  159.01    7.82   1
   1  -9  -3  158.51    7.05   1
   1  -9  -3  146.89    7.51   1
   1  -9  -2   10.30    2.12   1
   1  -9  -2    9.67    3.11   1
   1  -9  -2    8.01    2.49   1
   1  -9  -1    3.10    2.89   1
   1  -9  -1    7.08    2.39   1
   1  -9  -1    5.29    2.12   1
   1  -9   0   23.81    3.03   1
   1  -9   0   28.09    2.65   1
   1  -9   0   25.20    3.71   1
   1  -9   1  602.70   25.53   1
   1  -9   1  643.64   23.34   1
   1  -9   1  616.53   24.33   1
   1  -9   2    7.02    2.70   1
   1  -9   2    1.59    2.29   1
   1  -9   2    2.89    2.31   1
   1  -9   3  331.24   14.92   1
   1  -9   3  317.55   16.04   1
   1  -9   3  334.16   14.62   1
   1  -9   3  329.06   14.15   1
   1  -9   4   32.60    4.23   1
   1  -9   4   33.29    3.46   1
   1  -9   4   33.18    3.80   1
   1  -9   4   27.98    3.39   1
   1  -9   5    4.41    2.81   1
   1  -9   5    6.81    3.08   1
   1  -9   5    3.50    3.59   1
   1  -9   5    5.62    2.61   1
   1  -9   6    8.12    2.62   1
   1  -9   6   11.02    2.92   1
   1  -9   6   10.11    2.99   1
   1  -9   6   10.63    3.33   1
   1  -9   7   -4.08    2.91   1
   1  -9   7    0.71    3.51   1
   1  -9   7   -0.20    2.62   1
   1  -9   8    1.49    2.68   1
   1  -9   8    2.79    2.81   1
   1  -9   8    4.28    3.31   1
   1  -9   8    5.20    3.01   1
   1  -9   9   24.11    4.81   1
   1  -9   9   13.40    4.10   1
   1  -9   9   20.34    3.61   1
   1  -9  10   73.27    6.68   1
   1  -9  10   89.68    7.58   1
   1  -9  11   11.29    4.37   1
   1  -9  11   11.09    3.73   1
   1  -9  12    4.00    4.32   1
   1  -9  13   26.01    6.73   1
   1  -8 -13  238.08   13.27   1
   1  -8 -12   41.73    5.30   1
   1  -8 -11  121.88    7.51   1
   1  -8 -10  511.66   23.07   1
   1  -8  -9 1867.97   68.29   1
   1  -8  -9 1783.37   58.28   1
   1  -8  -8 1054.30   35.72   1
   1  -8  -8 1074.53   36.71   1
   1  -8  -8 1147.85   39.98   1
   1  -8  -7  276.22   10.64   1
   1  -8  -7  273.90   11.92   1
   1  -8  -7  257.92   10.60   1
   1  -8  -6    0.59    1.39   1
   1  -8  -6   -3.50    3.10   1
   1  -8  -6   -1.10    1.60   1
   1  -8  -5    0.10    2.02   1
   1  -8  -5    7.62    2.98   1
   1  -8  -5    3.88    1.30   1
   1  -8  -4  137.36    6.80   1
   1  -8  -4  131.56    5.51   1
   1  -8  -4  127.01    5.86   1
   1  -8  -3  139.00    6.60   1
   1  -8  -3  144.48    7.21   1
   1  -8  -3  144.24    6.01   1
   1  -8  -2   14.36    1.97   1
   1  -8  -2   10.11    3.12   1
   1  -8  -2   16.00    2.56   1
   1  -8  -1   16.97    2.72   1
   1  -8  -1   15.29    2.82   1
   1  -8  -1   12.39    2.32   1
   1  -8   0    6.60    2.72   1
   1  -8   0    6.71    2.12   1
   1  -8   0    7.78    2.79   1
   1  -8   0    1.10    1.99   1
   1  -8   1   83.54    4.94   1
   1  -8   1   79.03    4.80   1
   1  -8   1   85.93    5.01   1
   1  -8   1   68.89    5.31   1
   1  -8   2    2.10    2.90   1
   1  -8   2    2.79    2.00   1
   1  -8   2    0.30    2.21   1
   1  -8   2    1.39    2.29   1
   1  -8   3   39.44    4.14   1
   1  -8   3   20.61    3.72   1
   1  -8   3   30.80    3.11   1
   1  -8   3   22.56    3.52   1
   1  -8   4   30.69    3.21   1
   1  -8   4   32.15    3.06   1
   1  -8   4   25.40    3.12   1
   1  -8   4   26.01    3.26   1
   1  -8   5   28.09    3.92   1
   1  -8   5   28.73    4.07   1
   1  -8   5   31.36    3.47   1
   1  -8   5   26.52    3.09   1
   1  -8   6    5.11    3.48   1
   1  -8   6    6.81    2.51   1
   1  -8   6    9.12    2.90   1
   1  -8   6    3.39    3.39   1
   1  -8   7   26.21    3.17   1
   1  -8   7   25.30    3.42   1
   1  -8   7   32.04    4.75   1
   1  -8   7   23.62    3.30   1
   1  -8   8   14.21    3.39   1
   1  -8   8   14.29    4.01   1
   1  -8   8   12.11    2.78   1
   1  -8   8    8.58    2.58   1
   1  -8   9    0.71    2.60   1
   1  -8   9    2.19    3.20   1
   1  -8   9    6.81    3.29   1
   1  -8   9    3.80    3.71   1
   1  -8  10   10.11    3.12   1
   1  -8  10    8.82    4.69   1
   1  -8  10   10.37    2.70   1
   1  -8  11    5.29    3.50   1
   1  -8  11    6.20    3.59   1
   1  -8  11    6.60    3.80   1
   1  -8  12    6.71    3.63   1
   1  -8  12    5.71    2.39   1
   1  -8  13   -1.30    3.90   1
   1  -8  14   10.63    6.59   1
   1  -7 -14  228.01   12.99   1
   1  -7 -13  431.81   19.53   1
   1  -7 -12   20.79    3.83   1
   1  -7 -11   43.69    4.36   1
   1  -7 -10  545.69   21.02   1
   1  -7  -9 1224.30   44.79   1
   1  -7  -8 2296.33   75.71   1
   1  -7  -8 2308.80   74.00   1
   1  -7  -8 2343.53   79.39   1
   1  -7  -7 1288.81   46.67   1
   1  -7  -7 1314.06   42.05   1
   1  -7  -7 1306.82   43.38   1
   1  -7  -6   69.56    3.17   1
   1  -7  -6   68.89    4.81   1
   1  -7  -6   69.06    3.32   1
   1  -7  -5  144.00    6.00   1
   1  -7  -5  140.19    5.45   1
   1  -7  -5  127.24    6.32   1
   1  -7  -4   43.96    3.05   1
   1  -7  -4   45.43    2.70   1
   1  -7  -4   40.45    2.93   1
   1  -7  -3   18.40    2.32   1
   1  -7  -3   18.06    1.78   1
   1  -7  -2    1.59    1.39   1
   1  -7  -2   -2.10    2.49   1
   1  -7  -2    0.10    2.02   1
   1  -7  -1   -0.50    1.60   1
   1  -7  -1    0.71    2.02   1
   1  -7  -1    1.69    1.69   1
   1  -7  -1    0.00    1.00   1
   1  -7   0    1.10    2.39   1
   1  -7   0    0.50    1.80   1
   1  -7   0    2.69    2.30   1
   1  -7   1    2.40    2.51   1
   1  -7   1   -2.89    2.21   1
   1  -7   1    4.28    1.70   1
   1  -7   2   -0.10    2.12   1
   1  -7   2    1.69    2.11   1
   1  -7   2    0.79    1.80   1
   1  -7   2   -0.71    1.81   1
   1  -7   3   29.27    2.60   1
   1  -7   3   32.60    3.43   1
   1  -7   3   37.09    3.41   1
   1  -7   3   27.35    2.93   1
   1  -7   4   52.13    3.61   1
   1  -7   4   48.72    3.77   1
   1  -7   4   48.86    3.63   1
   1  -7   4   57.91    3.81   1
   1  -7   5  643.64   24.86   1
   1  -7   5  641.61   24.32   1
   1  -7   5  644.65   24.88   1
   1  -7   5  684.35   24.59   1
   1  -7   6 3495.17  119.42   1
   1  -7   6 3460.97  120.01   1
   1  -7   6 3773.65  115.49   1
   1  -7   6 3471.57  120.20   1
   1  -7   7 3590.41  119.84   1
   1  -7   7 3535.49  121.30   1
   1  -7   7 3627.65  122.87   1
   1  -7   7 3512.93  123.28   1
   1  -7   8  644.65   26.41   1
   1  -7   8  680.17   28.17   1
   1  -7   8  654.85   28.15   1
   1  -7   9    6.20    3.09   1
   1  -7   9    3.20    2.61   1
   1  -7   9    3.50    2.21   1
   1  -7  10  108.37    6.25   1
   1  -7  10  123.65    7.56   1
   1  -7  10  114.06    7.05   1
   1  -7  11   47.06    3.98   1
   1  -7  11   62.25    6.00   1
   1  -7  11   49.84    5.08   1
   1  -7  12   14.36    2.58   1
   1  -7  12   10.50    4.60   1
   1  -7  12   20.70    3.91   1
   1  -7  13  135.02    9.06   1
   1  -7  13  137.83    7.75   1
   1  -7  14  371.72   20.82   1
   1  -7  14  394.02   22.23   1
   1  -7  15  360.24   21.64   1
   1  -7  16   34.81    7.08   1
   1  -6 -13    6.60    2.98   1
   1  -6 -12    6.40    4.30   1
   1  -6 -11    0.59    2.48   1
   1  -6 -10  201.64    9.09   1
   1  -6  -9   21.90    2.62   1
   1  -6  -8  109.41    5.23   1
   1  -6  -8  113.64    4.05   1
   1  -6  -8  117.29    4.12   1
   1  -6  -7  168.22    6.23   1
   1  -6  -7  172.13    7.08   1
   1  -6  -7  154.26    6.46   1
   1  -6  -6   18.32    1.37   1
   1  -6  -6   15.37    2.27   1
   1  -6  -6   18.23    1.88   1
   1  -6  -5   76.74    3.68   1
   1  -6  -5   76.21    3.14   1
   1  -6  -5   75.00    4.33   1
   1  -6  -4 1024.64   33.29   1
   1  -6  -4 1049.76   34.34   1
   1  -6  -4  997.30   33.47   1
   1  -6  -3    6.92    1.68   1
   1  -6  -3    9.42    1.72   1
   1  -6  -3    8.70    2.01   1
   1  -6  -3    7.29    1.40   1
   1  -6  -2   90.82    4.19   1
   1  -6  -2   94.48    4.28   1
   1  -6  -2   93.32    4.25   1
   1  -6  -2   90.44    4.37   1
   1  -6  -1   -0.71    1.61   1
   1  -6  -1    0.00    1.00   1
   1  -6  -1    1.90    1.30   1
   1  -6   0   23.52    2.04   1
   1  -6   0   15.60    2.29   1
   1  -6   0   20.70    2.46   1
   1  -6   1   50.27    2.84   1
   1  -6   1   48.16    3.05   1
   1  -6   1   49.84    3.25   1
   1  -6   1   47.33    2.89   1
   1  -6   2  629.51   22.08   1
   1  -6   2  649.23   21.40   1
   1  -6   2  640.09   21.76   1
   1  -6   3   22.66    2.28   1
   1  -6   3   23.62    2.24   1
   1  -6   4  268.30    9.83   1
   1  -6   4  256.96    9.62   1
   1  -6   4  260.50   10.01   1
   1  -6   4  243.67    9.68   1
   1  -6   5   47.61    3.17   1
   1  -6   5   55.35    3.42   1
   1  -6   5   46.65    3.96   1
   1  -6   5   47.33    3.44   1
   1  -6   6  321.84   12.20   1
   1  -6   6  321.13   12.19   1
   1  -6   6  321.84   12.20   1
   1  -6   7 1686.74   57.50   1
   1  -6   7 1635.39   55.00   1
   1  -6   7 1632.16   55.75   1
   1  -6   8  541.49   20.48   1
   1  -6   8  529.92   19.80   1
   1  -6   8  545.69   21.49   1
   1  -6   9   79.92    4.83   1
   1  -6   9   81.90    5.97   1
   1  -6   9   83.54    5.30   1
   1  -6  10   54.32    5.16   1
   1  -6  10   58.52    4.44   1
   1  -6  10   48.16    3.61   1
   1  -6  11   81.54    6.32   1
   1  -6  11   68.39    4.47   1
   1  -6  11   80.46    5.56   1
   1  -6  12   31.25    3.35   1
   1  -6  12   27.77    4.11   1
   1  -6  12   37.09    6.33   1
   1  -6  13  143.28    8.62   1
   1  -6  13  146.17    7.01   1
   1  -6  13  141.37    8.32   1
   1  -6  14  109.20    5.85   1
   1  -6  14  107.33    7.46   1
   1  -6  14  116.86    8.22   1
   1  -6  15    1.90    1.79   1
   1  -6  15   -4.88    3.40   1
   1  -6  16   -0.20    4.02   1
   1  -6  17   12.32    4.49   1
   1  -5 -11   61.62    4.24   1
   1  -5 -10    1.99    2.20   1
   1  -5  -9    2.69    2.69   1
   1  -5  -8    6.50    0.61   1
   1  -5  -8    8.29    0.58   1
   1  -5  -8    5.20    2.69   1
   1  -5  -7    9.00    1.92   1
   1  -5  -7    7.29    0.81   1
   1  -5  -6   64.48    2.73   1
   1  -5  -6   66.26    3.42   1
   1  -5  -6   72.25    2.89   1
   1  -5  -5   17.81    1.77   1
   1  -5  -5   16.56    2.04   1
   1  -5  -5   18.06    1.19   1
   1  -5  -4   20.07    1.61   1
   1  -5  -4   23.72    2.05   1
   1  -5  -4   19.36    2.38   1
   1  -5  -3  496.84   16.05   1
   1  -5  -3  483.56   16.27   1
   1  -5  -3  483.12   16.27   1
   1  -5  -3  482.68   15.82   1
   1  -5  -2  742.02   23.97   1
   1  -5  -2  720.39   24.16   1
   1  -5  -2  737.67   24.44   1
   1  -5  -2  739.30   24.47   1
   1  -5  -1 5569.64  171.65   1
   1  -5  -1 5396.37  171.90   1
   1  -5  -1 5490.81  168.95   1
   1  -5  -1 5566.65  171.60   1
   1  -5   0  400.80   13.61   1
   1  -5   0  401.60   13.63   1
   1  -5   0  397.60   13.56   1
   1  -5   1 1458.48   45.83   1
   1  -5   1 1431.11   45.40   1
   1  -5   1 1436.41   46.24   1
   1  -5   2  183.87    7.32   1
   1  -5   2  172.66    6.57   1
   1  -5   2  182.79    7.03   1
   1  -5   3 1916.69   62.17   1
   1  -5   3 1974.02   63.09   1
   1  -5   3 1936.88   61.61   1
   1  -5   3 1944.81   60.86   1
   1  -5   4 1793.52   58.44   1
   1  -5   4 1831.84   59.92   1
   1  -5   4 1834.41   58.25   1
   1  -5   4 1795.22   56.78   1
   1  -5   5   80.46    4.31   1
   1  -5   5   86.12    4.27   1
   1  -5   5   81.36    4.33   1
   1  -5   6    5.90    2.09   1
   1  -5   6   10.37    2.13   1
   1  -5   6    6.00    1.81   1
   1  -5   7   15.21    2.42   1
   1  -5   7   13.47    2.13   1
   1  -5   7   13.40    2.20   1
   1  -5   8  222.90    9.26   1
   1  -5   8  224.40    9.29   1
   1  -5   8  228.61    9.68   1
   1  -5   9   11.70    1.98   1
   1  -5   9   13.91    2.54   1
   1  -5   9   14.36    2.80   1
   1  -5  10  189.89    7.99   1
   1  -5  10  181.17    8.35   1
   1  -5  10  172.40    8.67   1
   1  -5  11  121.00    6.60   1
   1  -5  11  122.99    5.77   1
   1  -5  11  124.55    6.70   1
   1  -5  12    1.90    2.59   1
   1  -5  12    0.71    2.20   1
   1  -5  12    0.59    2.39   1
   1  -5  13   51.41    3.73   1
   1  -5  13   49.84    4.66   1
   1  -5  13   53.44    4.53   1
   1  -5  14   27.77    4.01   1
   1  -5  14   29.27    2.38   1
   1  -5  14   33.64    4.06   1
   1  -5  15   -1.39    3.00   1
   1  -5  15    4.00    4.00   1
   1  -5  15   -1.30    2.01   1
   1  -5  16    0.71    3.31   1
   1  -5  16   -0.30    1.31   1
   1  -5  17    3.39    3.50   1
   1  -5  18   -1.49    3.68   1
   1  -4 -10  177.96    7.47   1
   1  -4 -10  168.74    5.98   1
   1  -4  -9  252.81    8.59   1
   1  -4  -9  256.64    9.93   1
   1  -4  -8   74.65    2.94   1
   1  -4  -8   79.39    4.10   1
   1  -4  -7 1013.79   33.11   1
   1  -4  -7 1055.60   35.09   1
   1  -4  -6  755.70   25.84   1
   1  -4  -5   24.80    1.99   1
   1  -4  -5   24.80    1.59   1
   1  -4  -4  379.47   13.25   1
   1  -4  -4  383.38   12.92   1
   1  -4  -4  380.25   12.87   1
   1  -4  -3  927.81   29.85   1
   1  -4  -3  938.20   30.63   1
   1  -4  -3  919.91   29.72   1
   1  -4  -2 3580.83  113.70   1
   1  -4  -2 3652.99  112.42   1
   1  -4  -2 3570.06  112.33   1
   1  -4  -2 3690.56  114.21   1
   1  -4  -1 3354.73  104.26   1
   1  -4  -1 3268.41  104.05   1
   1  -4  -1 3360.52  104.35   1
   1  -4  -1 3316.61  103.66   1
   1  -4   0   20.34    1.89   1
   1  -4   0   21.72    2.80   1
   1  -4   0   19.98    2.32   1
   1  -4   0   19.89    2.32   1
   1  -4   1  139.00    6.13   1
   1  -4   1  150.31    5.88   1
   1  -4   1  144.24    5.52   1
   1  -4   1  147.14    5.58   1
   1  -4   2 4143.50  130.03   1
   1  -4   2 4158.96  128.98   1
   1  -4   2 4146.07  131.36   1
   1  -4   2 4264.09  130.60   1
   1  -4   3 3682.06  115.29   1
   1  -4   3 3694.21  116.70   1
   1  -4   3 3707.59  115.69   1
   1  -4   3 3701.51  115.60   1
   1  -4   4    0.00    1.00   1
   1  -4   4    4.71    1.61   1
   1  -4   5  752.40   25.24   1
   1  -4   6   51.84    3.31   1
   1  -4   6   61.94    3.62   1
   1  -4   7    0.90    1.80   1
   1  -4   7    4.00    1.52   1
   1  -4   7    2.40    1.71   1
   1  -4   8  604.18   20.65   1
   1  -4   8  600.74   21.57   1
   1  -4   8  616.03   20.85   1
   1  -4   9    4.80    2.28   1
   1  -4   9    9.80    2.32   1
   1  -4   9    4.28    2.11   1
   1  -4  10    0.90    1.31   1
   1  -4  10    3.10    2.18   1
   1  -4  10   -0.50    2.22   1
   1  -4  11  177.69    8.53   1
   1  -4  11  179.56    8.04   1
   1  -4  11  189.89    7.72   1
   1  -4  12   31.25    2.80   1
   1  -4  12   29.81    3.17   1
   1  -4  12   32.95    3.33   1
   1  -4  13    3.31    2.62   1
   1  -4  13   -2.79    2.20   1
   1  -4  13    3.61    1.79   1
   1  -4  14    1.00    2.40   1
   1  -4  14   -2.50    3.60   1
   1  -4  14    2.79    1.90   1
   1  -4  15    8.41    4.29   1
   1  -4  15    5.02    1.88   1
   1  -4  15    6.81    4.02   1
   1  -4  16   12.39    3.38   1
   1  -4  16    9.30    1.89   1
   1  -4  16   14.90    3.40   1
   1  -4  17    1.59    3.18   1
   1  -4  17    1.21    3.41   1
   1  -4  18   -0.71    3.31   1
   1  -4  18    5.20    3.60   1
   1  -4  19   -1.10    3.30   1
   1  -4  19    1.90    3.39   1
   1  -3 -13   45.56    2.30   1
   1  -3 -12  642.12   21.29   1
   1  -3 -11  883.28   28.53   1
   1  -3 -10 1472.26   46.81   1
   1  -3  -9 2545.20   79.71   1
   1  -3  -8 1991.84   63.37   1
   1  -3  -8 1926.33   62.32   1
   1  -3  -7   81.36    3.25   1
   1  -3  -7   76.91    3.68   1
   1  -3  -6  636.55   21.70   1
   1  -3  -6  639.08   22.25   1
   1  -3  -5  121.88    4.42   1
   1  -3  -5  124.10    4.90   1
   1  -3  -4   56.55    2.71   1
   1  -3  -4   57.91    2.44   1
   1  -3  -4   56.85    2.71   1
   1  -3  -3 5026.81  158.82   1
   1  -3  -3 5192.64  161.41   1
   1  -3  -3 5253.35  160.91   1
   1  -3  -2  276.22    9.31   1
   1  -3  -2  272.91    9.25   1
   1  -3  -2  272.58    9.58   1
   1  -3  -1   94.28    4.66   1
   1  -3  -1   95.45    3.91   1
   1  -3  -1   90.25    3.42   1
   1  -3   0   41.22    3.21   1
   1  -3   0   45.83    2.30   1
   1  -3   0   43.16    2.23   1
   1  -3   1   20.79    1.46   1
   1  -3   1   21.53    1.76   1
   1  -3   1   22.94    1.72   1
   1  -3   1   19.10    2.10   1
   1  -3   2   19.62    1.59   1
   1  -3   2   16.81    1.97   1
   1  -3   2   17.22    1.99   1
   1  -3   2   14.21    1.73   1
   1  -3   3 1733.06   54.95   1
   1  -3   3 1723.08   55.62   1
   1  -3   3 1724.74   54.82   1
   1  -3   4  108.37    5.00   1
   1  -3   4  127.24    4.74   1
   1  -3   4  113.64    4.69   1
   1  -3   5  182.79    7.30   1
   1  -3   5  198.25    7.32   1
   1  -3   6  316.84   11.39   1
   1  -3   6  289.34   10.55   1
   1  -3   7 1304.65   42.62   1
   1  -3   7 1311.16   42.00   1
   1  -3   7 1280.92   41.52   1
   1  -3   8   38.19    2.84   1
   1  -3   8   45.02    2.95   1
   1  -3   8   45.83    2.84   1
   1  -3   9  443.10   15.16   1
   1  -3   9  426.84   16.11   1
   1  -3   9  431.81   15.79   1
   1  -3  10  100.00    4.60   1
   1  -3  10   97.42    5.13   1
   1  -3  10  101.20    5.43   1
   1  -3  11   85.01    4.98   1
   1  -3  11   88.92    4.15   1
   1  -3  11   88.36    5.26   1
   1  -3  12   -3.31    2.22   1
   1  -3  12   -0.10    2.02   1
   1  -3  12   -2.40    1.39   1
   1  -3  13    3.80    2.42   1
   1  -3  13    4.08    1.29   1
   1  -3  13    1.49    2.20   1
   1  -3  14    4.20    2.50   1
   1  -3  14    1.49    1.49   1
   1  -3  14   -0.59    2.48   1
   1  -3  15    5.81    3.71   1
   1  -3  15   -0.59    3.37   1
   1  -3  15    2.89    1.60   1
   1  -3  16   -0.30    1.41   1
   1  -3  16   -0.79    2.58   1
   1  -3  16    1.10    2.71   1
   1  -3  17    2.59    1.29   1
   1  -3  17    4.00    4.08   1
   1  -3  17   -0.59    4.08   1
   1  -3  17   -1.10    2.60   1
   1  -3  18    8.01    3.40   1
   1  -3  18    3.31    2.91   1
   1  -3  18    3.69    3.19   1
   1  -3  19    4.41    4.49   1
   1  -3  19    0.20    3.52   1
   1  -2 -14  379.86   13.64   1
   1  -2 -13  511.66   17.19   1
   1  -2 -12  329.42   11.98   1
   1  -2 -11  451.56   15.30   1
   1  -2 -10 1130.98   36.32   1
   1  -2  -9  181.71    6.74   1
   1  -2  -8 1335.90   42.40   1
   1  -2  -7  168.22    6.23   1
   1  -2  -6 1417.52   45.18   1
   1  -2  -5  103.43    3.86   1
   1  -2  -5  100.20    4.00   1
   1  -2  -4  496.84   16.49   1
   1  -2  -4  497.29   16.50   1
   1  -2  -4  519.84   16.87   1
   1  -2  -3    0.10    1.11   1
   1  -2  -3    0.10    1.32   1
   1  -2  -3   -0.71    0.91   1
   1  -2  -2 1122.25   36.18   1
   1  -2  -2 1109.56   35.31   1
   1  -2  -2 1130.98   36.32   1
   1  -2  -1  404.81   13.28   1
   1  -2  -1  390.85   12.65   1
   1  -2  -1  395.61   13.13   1
   1  -2   0   58.06    2.74   1
   1  -2   1    8.53    1.40   1
   1  -2   1   19.62    2.57   1
   1  -2   2   78.32    3.36   1
   1  -2   2   89.68    3.79   1
   1  -2   3 2009.73   63.66   1
   1  -2   3 2028.60   63.96   1
   1  -2   3 2009.73   63.66   1
   1  -2   4  166.93    6.46   1
   1  -2   4  162.56    6.38   1
   1  -2   5 4813.58  151.25   1
   1  -2   5 4876.23  152.23   1
   1  -2   7 7800.42  242.00   1
   1  -2   8  829.44   27.65   1
   1  -2   8  878.53   28.45   1
   1  -2   8  817.39   29.16   1
   1  -2   9   71.06    4.05   1
   1  -2   9   77.09    3.34   1
   1  -2  10   33.06    2.53   1
   1  -2  10   33.64    2.20   1
   1  -2  11   81.72    5.24   1
   1  -2  11   91.39    4.02   1
   1  -2  12   55.50    3.87   1
   1  -2  12   52.42    2.90   1
   1  -2  13   66.10    4.39   1
   1  -2  13   67.08    3.93   1
   1  -2  13   71.06    3.37   1
   1  -2  14    6.92    1.58   1
   1  -2  14   10.69    2.42   1
   1  -2  14    8.01    3.23   1
   1  -2  15  102.41    5.06   1
   1  -2  15  117.29    6.50   1
   1  -2  15  102.21    5.66   1
   1  -2  15  114.49    6.85   1
   1  -2  16  179.02    8.83   1
   1  -2  16  157.50    8.78   1
   1  -2  16  160.02    8.60   1
   1  -2  16  159.77    6.83   1
   1  -2  17   22.66    4.47   1
   1  -2  17   17.89    4.23   1
   1  -2  17   18.66    1.73   1
   1  -2  17   17.14    3.89   1
   1  -2  18    5.02    2.60   1
   1  -2  18    3.20    4.30   1
   1  -2  18    8.58    2.81   1
   1  -2  19   21.16    5.52   1
   1  -2  19   16.89    3.37   1
   1  -2  19   16.81    3.69   1
   1  -2  20   41.86    6.60   1
   1  -2  20   24.80    5.18   1
   1  -1 -15  273.90   11.92   1
   1  -1 -14    5.62    1.99   1
   1  -1 -13   64.80    3.54   1
   1  -1 -12    1.80    1.21   1
   1  -1 -11  112.36    4.88   1
   1  -1 -10   59.44    2.78   1
   1  -1  -9   51.12    2.72   1
   1  -1  -8  306.60   10.51   1
   1  -1  -7  364.05   12.21   1
   1  -1  -6  477.86   16.61   1
   1  -1  -5 1019.52   32.57   1
   1  -1  -4   87.80    3.75   1
   1  -1  -4   81.36    3.25   1
   1  -1  -3   70.06    3.35   1
   1  -1  -3   71.74    2.88   1
   1  -1  -2  590.00   18.95   1
   1  -1  -1   26.73    1.65   1
   1  -1  -1   11.22    1.21   1
   1  -1   0    0.71    0.71   1
   1  -1   1   72.25    2.89   1
   1  -1   1   58.22    3.05   1
   1  -1   2 3162.94   98.98   1
   1  -1   2 3167.44   97.93   1
   1  -1   3  254.08    8.61   1
   1  -1   5  556.49   18.40   1
   1  -1   5  547.56   18.72   1
   1  -1   6  396.01   13.93   1
   1  -1   6  392.83   13.87   1
   1  -1   7  160.28    6.33   1
   1  -1   7  164.87    5.91   1
   1  -1   8   -1.80    2.01   1
   1  -1   9  121.88    5.30   1
   1  -1   9  124.10    4.90   1
   1  -1  10  107.95    4.36   1
   1  -1  10   96.63    4.52   1
   1  -1  11  186.87    7.93   1
   1  -1  11  210.54    8.13   1
   1  -1  11  193.21    7.23   1
   1  -1  12    1.69    2.89   1
   1  -1  12    2.99    1.00   1
   1  -1  12   -0.10    1.72   1
   1  -1  13  229.22    8.78   1
   1  -1  13  227.71    9.66   1
   1  -1  13  225.60    9.31   1
   1  -1  14   22.09    2.63   1
   1  -1  14   22.66    1.90   1
   1  -1  14   21.07    3.12   1
   1  -1  15   23.81    3.32   1
   1  -1  15   30.47    3.53   1
   1  -1  15   28.62    3.21   1
   1  -1  15   30.80    2.11   1
   1  -1  16   43.43    3.56   1
   1  -1  16   46.10    2.85   1
   1  -1  16   46.79    4.65   1
   1  -1  16   42.25    4.03   1
   1  -1  17    0.90    3.00   1
   1  -1  17   -1.10    2.10   1
   1  -1  17   -2.89    2.58   1
   1  -1  17    0.10    1.41   1
   1  -1  18    5.11    3.48   1
   1  -1  18    6.20    4.08   1
   1  -1  18    2.89    2.21   1
   1  -1  19   21.07    3.67   1
   1  -1  19   17.89    3.13   1
   1  -1  19   25.40    4.33   1
   1  -1  20   -0.30    3.01   1
   1  -1  20   -3.61    3.72   1
   1  -1  20    2.79    3.51   1
   1   0 -16   17.39    3.00   1
   1   0 -15  180.36    9.13   1
   1   0 -14   97.61    5.34   1
   1   0 -13   40.70    2.81   1
   1   0 -12   72.25    4.08   1
   1   0 -11   38.94    2.62   1
   1   0 -10   61.62    3.30   1
   1   0  -9  551.78   18.32   1
   1   0  -8    2.59    1.61   1
   1   0  -7    3.61    1.52   1
   1   0  -6  495.51   16.47   1
   1   0  -5  133.17    5.31   1
   1   0  -4 9461.45  291.81   1
   1   0   2  929.64   40.25   1
   1   0   2 1505.44   43.46   1
   1   0   3  523.49   16.93   1
   1   0   3  517.56   16.84   1
   1   0   8 2318.42   72.23   1
   1   0   8 2309.76   73.05   1
   1   0   9 4791.41  149.52   1
   1   0   9 4794.18  150.94   1
   1   0  10  528.54   18.39   1
   1   0  10  558.38   19.85   1
   1   0  11   78.85    4.62   1
   1   0  11   80.82    3.96   1
   1   0  11   79.92    3.40   1
   1   0  12  386.12   14.15   1
   1   0  12  385.73   14.14   1
   1   0  12  393.63   13.09   1
   1   0  13  208.80    8.96   1
   1   0  13  203.63    8.56   1
   1   0  13  211.99    7.86   1
   1   0  14    6.60    1.80   1
   1   0  14    7.02    1.70   1
   1   0  14   11.90    2.83   1
   1   0  15    2.99    1.80   1
   1   0  15    4.41    1.51   1
   1   0  15    6.92    2.68   1
   1   0  16    9.49    2.71   1
   1   0  16    9.42    1.60   1
   1   0  16   10.63    2.41   1
   1   0  16    7.51    3.89   1
   1   0  17   22.28    3.40   1
   1   0  17   24.01    3.72   1
   1   0  17   23.91    2.64   1
   1   0  17   23.52    2.04   1
   1   0  18    7.40    2.28   1
   1   0  18    5.90    1.22   1
   1   0  18    1.99    3.10   1
   1   0  18    5.81    2.99   1
   1   0  19   15.76    3.18   1
   1   0  19   20.16    2.69   1
   1   0  19   17.98    5.00   1
   1   0  20    2.31    3.62   1
   1   0  20    3.88    3.90   1
   1   0  20    3.10    3.10   1
   1   1 -16   13.47    3.23   1
   1   1 -15   39.82    3.41   1
   1   1 -14   91.39    5.35   1
   1   1 -13   19.98    3.04   1
   1   1 -12   11.97    2.01   1
   1   1 -11   12.53    2.48   1
   1   1 -10  374.42   13.55   1
   1   1  -9   41.09    2.56   1
   1   1  -8  111.94    4.66   1
   1   1  -7   22.37    2.18   1
   1   1  -6   18.23    1.54   1
   1   1  -5    6.60    1.18   1
   1   1  -4   54.46    2.66   1
   1   1  -3  513.48   16.77   1
   1   1  -3  536.85   18.07   1
   1   1  -2  698.02   23.25   1
   1   1  -1  507.15   16.66   1
   1   1   1  159.01    7.31   1
   1   1   2 1229.90   41.38   1
   1   1   2 1329.33   43.02   1
   1   1   6  157.50    5.52   1
   1   1   7  116.64    4.32   1
   1   1   8  892.81   28.68   1
   1   1   9  756.80   25.86   1
   1   1   9  772.84   26.13   1
   1   1  10 2156.67   66.87   1
   1   1  10 2063.89   68.15   1
   1   1  11   25.50    1.82   1
   1   1  11   25.50    3.33   1
   1   1  12   14.98    1.47   1
   1   1  12   12.18    3.21   1
   1   1  13  338.93   12.89   1
   1   1  13  342.62   12.96   1
   1   1  14  196.28    8.41   1
   1   1  14  188.24    9.33   1
   1   1  15  369.41   14.99   1
   1   1  15  395.61   14.32   1
   1   1  15  395.61   16.31   1
   1   1  16   16.97    2.47   1
   1   1  16   14.67    3.52   1
   1   1  16   10.69    1.90   1
   1   1  17   48.16    3.33   1
   1   1  17   45.83    3.93   1
   1   1  17   50.55    2.84   1
   1   1  17   58.22    5.65   1
   1   1  18   21.53    4.18   1
   1   1  18   20.34    1.89   1
   1   1  18   23.04    2.78   1
   1   1  18   14.67    2.68   1
   1   1  19    1.59    3.00   1
   1   1  19    0.50    4.52   1
   1   1  19    0.71    2.40   1
   1   1  20   12.18    4.40   1
   1   1  20   19.36    3.87   1
   1   2 -16    6.60    2.52   1
   1   2 -15   64.48    4.66   1
   1   2 -14    1.80    2.30   1
   1   2 -13    2.19    2.10   1
   1   2 -12  134.56    6.50   1
   1   2 -11  278.56   11.35   1
   1   2 -10 1157.36   38.78   1
   1   2  -9 1056.25   35.75   1
   1   2  -8 4024.63  128.15   1
   1   2  -7 2985.53   93.98   1
   1   2  -7 3070.27   97.52   1
   1   2  -6   28.94    2.15   1
   1   2  -6   32.04    1.36   1
   1   2  -5  954.19   31.51   1
   1   2  -5  973.44   32.45   1
   1   2  -4 1064.72   34.59   1
   1   2  -4 1066.68   33.97   1
   1   2  -3  847.97   27.37   1
   1   2  -3  874.98   28.40   1
   1   2  -2 1313.34   42.76   1
   1   2  -1 5148.06  159.29   1
   1   2   4 3671.15  115.12   1
   1   2   4 3830.37  117.59   1
   1   2   5   31.25    1.34   1
   1   2   5   30.36    1.98   1
   1   2   6  513.02   17.21   1
   1   2   7  175.30    7.15   1
   1   2   7  168.22    5.97   1
   1   2   8  244.92    9.08   1
   1   2   8  248.69    8.52   1
   1   2   9  714.49   23.52   1
   1   2   9  696.96   23.76   1
   1   2  10   48.58    2.23   1
   1   2  10   48.30    3.20   1
   1   2  11    2.79    1.10   1
   1   2  11    4.71    2.82   1
   1   2  12   -0.10    1.11   1
   1   2  12   -1.69    2.00   1
   1   2  13   47.20    3.57   1
   1   2  13   55.95    2.84   1
   1   2  14   31.92    3.39   1
   1   2  14   30.69    2.11   1
   1   2  15  285.27   11.82   1
   1   2  15  296.87   13.44   1
   1   2  16    5.81    1.69   1
   1   2  16    1.90    2.82   1
   1   2  17    2.40    1.80   1
   1   2  17    1.10    3.00   1
   1   2  17    0.71    1.11   1
   1   2  18    0.40    1.69   1
   1   2  18    1.49    1.68   1
   1   2  18   -0.40    2.99   1
   1   2  18    1.49    1.78   1
   1   2  19   15.21    3.20   1
   1   2  19   15.21    2.18   1
   1   2  19   14.59    3.82   1
   1   2  20    5.11    3.48   1
   1   3 -16    6.92    4.21   1
   1   3 -15    5.52    3.52   1
   1   3 -14    9.80    2.63   1
   1   3 -13   69.22    4.66   1
   1   3 -12  195.44    8.95   1
   1   3 -11 1246.09   45.18   1
   1   3 -10  687.49   24.65   1
   1   3  -9   32.49    1.71   1
   1   3  -9   32.83    2.87   1
   1   3  -8  100.00    3.80   1
   1   3  -8   96.83    4.72   1
   1   3  -7 2140.91   67.55   1
   1   3  -7 2198.67   69.40   1
   1   3  -6  398.80   13.58   1
   1   3  -6  384.16   13.72   1
   1   3  -5   35.88    1.92   1
   1   3  -5   34.46    2.35   1
   1   3  -4 1600.80   51.21   1
   1   3  -4 1557.09   49.72   1
   1   3  -3   32.60    2.28   1
   1   3  -3   32.72    1.72   1
   1   3  -2 1979.36   63.18   1
   1   3  -2 2030.40   64.89   1
   1   3  -1 1451.61   46.48   1
   1   3  -1 1428.08   46.10   1
   1   3   0  138.53    5.18   1
   1   3   1  240.56    8.38   1
   1   3   1  235.62    8.90   1
   1   3   2  485.76   17.19   1
   1   3   3 1874.02   60.61   1
   1   3   4 1311.16   42.00   1
   1   3   5    6.60    2.11   1
   1   3   6 2854.76   88.69   1
   1   3   7 8022.78  247.21   1
   1   3   8 4891.60  151.07   1
   1   3   9 1651.61   52.83   1
   1   3   9 1772.41   54.73   1
   1   3  10   21.16    1.01   1
   1   3  10   17.64    2.44   1
   1   3  11    2.19    1.98   1
   1   3  11    0.79    0.50   1
   1   3  12  206.50    8.91   1
   1   3  12  206.21    7.18   1
   1   3  13   -4.41    3.02   1
   1   3  13    2.31    0.91   1
   1   3  14    1.59    3.68   1
   1   3  14    1.99    0.90   1
   1   3  15    2.10    0.90   1
   1   3  15   -1.00    2.40   1
   1   3  16    5.81    4.00   1
   1   3  16    6.60    1.08   1
   1   3  17  110.88    7.37   1
   1   3  17   85.75    4.82   1
   1   3  17   95.26    5.47   1
   1   3  18    4.00    1.52   1
   1   3  18    5.90    3.40   1
   1   3  18    1.39    2.10   1
   1   3  18    3.39    0.88   1
   1   3  19    2.79    3.31   1
   1   3  20   20.16    4.67   1
   1   4 -16   -3.61    3.19   1
   1   4 -15   10.50    3.11   1
   1   4 -14   10.82    3.22   1
   1   4 -13   -0.10    2.43   1
   1   4 -12   10.37    2.77   1
   1   4 -11   53.88    3.96   1
   1   4 -10    6.71    1.09   1
   1   4 -10    2.99    2.11   1
   1   4  -9    8.53    2.22   1
   1   4  -9    7.67    1.27   1
   1   4  -8   14.29    1.59   1
   1   4  -8   13.76    3.12   1
   1   4  -7    3.80    1.40   1
   1   4  -7    3.31    2.00   1
   1   4  -6  574.08   19.65   1
   1   4  -6  573.12   19.15   1
   1   4  -5 1073.87   35.39   1
   1   4  -5 1045.88   35.57   1
   1   4  -4  415.75   14.27   1
   1   4  -4  415.75   14.68   1
   1   4  -3  168.74    6.24   1
   1   4  -3  168.22    6.74   1
   1   4  -2  750.76   25.21   1
   1   4  -2  770.06   25.53   1
   1   4  -1  280.56   10.05   1
   1   4  -1  283.25   10.10   1
   1   4   0  335.99   11.36   1
   1   4   1  497.29   16.50   1
   1   4   1  491.51   16.85   1
   1   4   2  785.12   25.78   1
   1   4   2  792.99   25.91   1
   1   4   3   35.64    2.51   1
   1   4   3   35.88    1.68   1
   1   4   4   29.05    2.26   1
   1   4   4   26.11    1.33   1
   1   4   5    0.79    1.69   1
   1   4   5    1.99    0.59   1
   1   4   6   46.92    2.88   1
   1   4   6   41.99    1.81   1
   1   4   7  842.16   28.44   1
   1   4   8  144.96    6.02   1
   1   4   8  142.56    5.01   1
   1   4   9  698.02   23.25   1
   1   4   9  661.00   22.11   1
   1   4  10   35.64    1.55   1
   1   4  10   28.09    2.76   1
   1   4  11  559.80   19.40   1
   1   4  11  583.22   20.29   1
   1   4  12  148.60    7.07   1
   1   4  12  144.96    5.78   1
   1   4  13   59.29    4.16   1
   1   4  13   61.94    3.31   1
   1   4  14   14.21    4.07   1
   1   4  14   20.43    1.72   1
   1   4  15   -2.19    2.31   1
   1   4  15   -1.10    1.41   1
   1   4  16    2.79    1.60   1
   1   4  16    4.08    1.78   1
   1   4  16    3.88    1.10   1
   1   4  16    5.38    3.11   1
   1   4  17    1.49    1.10   1
   1   4  17    1.30    3.10   1
   1   4  17    0.50    2.41   1
   1   4  17    6.10    1.28   1
   1   4  18    9.99    3.60   1
   1   4  18   10.89    1.98   1
   1   4  18   12.18    2.09   1
   1   4  18    5.38    2.00   1
   1   4  19   24.70    2.98   1
   1   4  19   28.20    4.78   1
   1   4  20    4.49    6.11   1
   1   5 -15    1.21    4.22   1
   1   5 -14   -2.79    2.81   1
   1   5 -13   79.21    5.87   1
   1   5 -12   31.25    3.69   1
   1   5 -11    0.10    2.23   1
   1   5 -11    0.79    1.19   1
   1   5 -10   95.84    4.31   1
   1   5 -10   86.68    5.21   1
   1   5  -9    0.00    1.00   1
   1   5  -9    0.90    1.20   1
   1   5  -8   37.82    3.08   1
   1   5  -8   36.84    2.06   1
   1   5  -7   27.98    2.33   1
   1   5  -7   30.47    2.65   1
   1   5  -6   82.63    4.91   1
   1   5  -6   84.46    4.04   1
   1   5  -5    3.39    1.80   1
   1   5  -5    2.79    1.80   1
   1   5  -4    5.20    2.60   1
   1   5  -4    5.90    1.51   1
   1   5  -3  316.48   11.39   1
   1   5  -3  306.95   10.86   1
   1   5  -2 1842.13   59.23   1
   1   5  -2 1841.27   59.22   1
   1   5  -1  439.74   15.10   1
   1   5  -1  440.16   15.11   1
   1   5   0  172.13    6.30   1
   1   5   0  167.44    6.47   1
   1   5   1  295.84   11.01   1
   1   5   1  320.77   11.46   1
   1   5   1  306.95   10.86   1
   1   5   2  144.72    5.77   1
   1   5   2  140.90    5.46   1
   1   5   2  132.48    5.52   1
   1   5   3 1056.90   33.81   1
   1   5   3 1015.70   33.78   1
   1   5   3 1045.88   33.63   1
   1   5   4  212.58    7.87   1
   1   5   4  214.92    7.62   1
   1   5   5  493.28   16.88   1
   1   5   5  475.68   15.70   1
   1   5   6 1185.42   37.87   1
   1   5   6 1160.08   37.47   1
   1   5   7 2143.69   68.52   1
   1   5   8   14.21    2.34   1
   1   5   9  862.60   29.96   1
   1   5  10  199.66    8.48   1
   1   5  11 1616.84   52.27   1
   1   5  11 1690.03   56.73   1
   1   5  12  238.08    9.88   1
   1   5  12  209.09    7.81   1
   1   5  13   53.44    4.24   1
   1   5  13   49.84    2.40   1
   1   5  14   86.49    5.02   1
   1   5  14   84.64    3.68   1
   1   5  14   80.82    5.75   1
   1   5  14   86.12    3.71   1
   1   5  15  133.63    5.32   1
   1   5  15  126.34    7.19   1
   1   5  15  130.19    5.48   1
   1   5  15  114.70    7.71   1
   1   5  16    3.31    1.20   1
   1   5  16    0.50    1.90   1
   1   5  16    3.20    3.19   1
   1   5  16    3.39    1.10   1
   1   5  17   21.72    1.86   1
   1   5  17   22.56    1.99   1
   1   5  17   20.98    2.93   1
   1   5  17   25.50    5.35   1
   1   5  18    0.20    1.41   1
   1   5  18    1.69    2.00   1
   1   5  18   -9.12    5.01   1
   1   5  19   16.73    6.14   1
   1   5  20   -9.67    3.98   1
   1   6 -13   40.45    4.45   1
   1   6 -12    2.50    2.81   1
   1   6 -12    4.49    1.19   1
   1   6 -11    4.08    2.91   1
   1   6 -11    6.10    1.38   1
   1   6 -10    9.42    4.11   1
   1   6 -10   10.69    2.03   1
   1   6  -9  587.58   21.33   1
   1   6  -9  576.00   24.00   1
   1   6  -8  245.55   10.03   1
   1   6  -8  239.01   11.13   1
   1   6  -7   25.91    3.16   1
   1   6  -7   29.70    2.29   1
   1   6  -6   55.06    3.71   1
   1   6  -6   59.29    3.85   1
   1   6  -5  262.76   10.05   1
   1   6  -5  269.94   10.19   1
   1   6  -4  486.20   17.20   1
   1   6  -4  476.55   16.59   1
   1   6  -3   22.47    2.18   1
   1   6  -3   20.43    2.44   1
   1   6  -2  285.27   10.13   1
   1   6  -2  284.93   10.47   1
   1   6  -1    4.08    1.70   1
   1   6  -1    4.08    2.38   1
   1   6   0  678.60   22.92   1
   1   6   0  666.67   22.72   1
   1   6   1  166.93    6.46   1
   1   6   1  164.61    6.41   1
   1   6   2  120.56    5.71   1
   1   6   2  109.20    4.81   1
   1   6   2  114.70    4.71   1
   1   6   3  335.62   13.19   1
   1   6   3  330.15   11.63   1
   1   6   3  332.70   11.67   1
   1   6   4  723.61   24.21   1
   1   6   4  729.00   23.76   1
   1   6   4  722.00   24.72   1
   1   6   5  170.30    7.31   1
   1   6   5  173.45    6.85   1
   1   6   5  170.30    6.26   1
   1   6   6  210.83    8.42   1
   1   6   6  220.52    8.91   1
   1   6   7    7.29    3.02   1
   1   6   7    5.11    2.49   1
   1   6   8  127.01    5.86   1
   1   6   8  107.74    6.02   1
   1   6   9   53.44    4.09   1
   1   6   9   52.27    3.76   1
   1   6  10   94.09    5.82   1
   1   6  10   95.26    5.47   1
   1   6  11  113.64    6.18   1
   1   6  11  112.15    5.93   1
   1   6  12  155.75    7.49   1
   1   6  12  157.50    8.28   1
   1   6  13   58.52    4.44   1
   1   6  13   58.22    4.73   1
   1   6  14  167.70    8.81   1
   1   6  14  160.28    9.12   1
   1   6  15  212.58   11.37   1
   1   6  15  221.71   11.61   1
   1   6  16    8.01    3.40   1
   1   6  16    7.90    3.20   1
   1   6  17   -3.39    2.98   1
   1   6  17    0.30    3.41   1
   1   6  18   23.52    3.59   1
   1   6  18   22.75    4.96   1
   1   6  19   11.97    4.98   1
   1   7 -13    0.79    1.89   1
   1   7 -12    0.20    3.01   1
   1   7 -12    1.80    2.01   1
   1   7 -11  132.25    6.67   1
   1   7 -11  149.82    8.57   1
   1   7 -10   12.11    2.09   1
   1   7 -10    9.00    3.42   1
   1   7  -9 3803.19  134.44   1
   1   7  -9 3794.56  124.43   1
   1   7  -8  525.33   19.25   1
   1   7  -8  508.95   20.30   1
   1   7  -7 1717.27   58.84   1
   1   7  -7 1677.72   61.44   1
   1   7  -6 2190.24   72.07   1
   1   7  -6 2159.46   77.14   1
   1   7  -5 2164.11   73.50   1
   1   7  -5 2175.29   71.83   1
   1   7  -4  534.07   19.87   1
   1   7  -4  523.04   19.21   1
   1   7  -3  334.16   12.80   1
   1   7  -3  325.44   12.63   1
   1   7  -2  229.52    9.39   1
   1   7  -2  220.23    8.90   1
   1   7  -1  335.26   12.45   1
   1   7  -1  335.26   12.08   1
   1   7   0   76.04    3.84   1
   1   7   0   72.25    4.08   1
   1   7   1    7.51    2.30   1
   1   7   1    8.41    1.80   1
   1   7   2  128.82    5.68   1
   1   7   2  133.63    5.78   1
   1   7   2  138.77    5.89   1
   1   7   3  413.72   15.05   1
   1   7   3  435.97   15.45   1
   1   7   3  417.79   14.31   1
   1   7   4  131.33    5.73   1
   1   7   4  139.71    6.62   1
   1   7   4  134.79    6.04   1
   1   7   5   57.76    4.56   1
   1   7   5   66.10    3.09   1
   1   7   5   69.72    4.68   1
   1   7   6 2274.34   74.40   1
   1   7   6 2290.58   76.58   1
   1   7   7 1253.16   43.19   1
   1   7   7 1227.80   42.75   1
   1   7   8  352.69   14.27   1
   1   7   8  341.14   14.04   1
   1   7   9  269.62   12.15   1
   1   7   9  266.67   11.10   1
   1   7  10   34.46    4.23   1
   1   7  10   31.70    3.49   1
   1   7  11   43.56    3.70   1
   1   7  11   47.89    4.57   1
   1   7  12   -1.99    2.20   1
   1   7  12   -0.71    2.70   1
   1   7  13   30.25    4.84   1
   1   7  13   30.47    3.53   1
   1   7  14    1.69    3.30   1
   1   7  14    8.01    2.60   1
   1   7  15    0.40    3.19   1
   1   7  15   -4.08    2.99   1
   1   7  16    8.58    3.81   1
   1   7  16    7.67    2.77   1
   1   7  17   13.40    5.71   1
   1   7  17   14.36    3.03   1
   1   7  18    5.11    3.89   1
   1   7  18    8.41    3.07   1
   1   7  19   -3.10    4.29   1
   1   8 -13   22.00    3.10   1
   1   8 -12    9.61    2.11   1
   1   8 -11  124.55    6.92   1
   1   8 -10  229.83   12.43   1
   1   8 -10  239.94   10.22   1
   1   8  -9  323.28   14.02   1
   1   8  -9  330.15   15.26   1
   1   8  -8    4.49    3.39   1
   1   8  -8    2.89    2.89   1
   1   8  -7    2.99    3.18   1
   1   8  -7   -2.10    4.21   1
   1   8  -6 1974.91   72.88   1
   1   8  -6 2013.32   69.10   1
   1   8  -5 1158.04   39.47   1
   1   8  -5 1112.22   43.35   1
   1   8  -4  290.70   12.62   1
   1   8  -4  285.61   12.84   1
   1   8  -3   15.60    2.69   1
   1   8  -3   16.16    3.38   1
   1   8  -2   28.94    3.23   1
   1   8  -2   41.60    4.00   1
   1   8  -1   97.81    5.34   1
   1   8  -1  101.61    6.05   1
   1   8   0    0.00    1.00   1
   1   8   0    3.39    1.80   1
   1   8   1    1.30    1.60   1
   1   8   1    1.00    3.10   1
   1   8   2   99.60    4.99   1
   1   8   2  106.71    5.78   1
   1   8   2  106.30    5.98   1
   1   8   3   80.46    4.84   1
   1   8   3   80.82    5.03   1
   1   8   3   76.74    4.20   1
   1   8   4    8.12    2.91   1
   1   8   4    3.39    1.40   1
   1   8   4    4.08    2.38   1
   1   8   5  446.90   17.33   1
   1   8   5  436.39   16.29   1
   1   8   6  768.95   28.28   1
   1   8   6  745.84   27.86   1
   1   8   7 2327.10   81.04   1
   1   8   7 2365.85   82.69   1
   1   8   8 3360.52  119.42   1
   1   8   8 3571.26  115.93   1
   1   8   9  905.41   33.70   1
   1   8   9  897.00   35.94   1
   1   8  10   39.82    4.42   1
   1   8  10   25.10    3.91   1
   1   8  11   12.53    3.89   1
   1   8  11   15.76    3.49   1
   1   8  12   75.52    6.08   1
   1   8  12   73.44    5.66   1
   1   8  13    2.50    2.59   1
   1   8  13    5.20    3.42   1
   1   8  14    7.40    4.03   1
   1   8  14    3.10    3.80   1
   1   8  15    1.69    2.70   1
   1   8  15    8.29    3.80   1
   1   8  16    3.50    4.00   1
   1   8  16   -0.59    3.97   1
   1   8  17   -2.59    4.09   1
   1   8  17    2.31    3.01   1
   1   8  18    7.51    6.41   1
   1   9 -12    5.81    3.33   1
   1   9 -11   15.60    3.71   1
   1   9 -10    1.21    2.11   1
   1   9  -9    8.82    2.61   1
   1   9  -8   25.70    3.24   1
   1   9  -8   18.84    3.91   1
   1   9  -7   89.68    5.87   1
   1   9  -7  106.71    7.02   1
   1   9  -6  214.62   11.43   1
   1   9  -6  208.80   10.69   1
   1   9  -5    8.53    3.91   1
   1   9  -5    6.00    3.48   1
   1   9  -4   37.58    4.05   1
   1   9  -4   43.30    3.82   1
   1   9  -3  173.19    7.90   1
   1   9  -3  161.04    8.63   1
   1   9  -2    3.31    2.40   1
   1   9  -2    1.49    2.20   1
   1   9  -1   47.89    4.29   1
   1   9  -1   46.24    3.81   1
   1   9   0   -1.30    2.51   1
   1   9   0   -0.30    1.90   1
   1   9   1    4.80    2.50   1
   1   9   1    5.52    1.93   1
   1   9   2    7.51    2.58   1
   1   9   2    7.51    1.92   1
   1   9   3   -3.10    2.82   1
   1   9   3    4.71    3.52   1
   1   9   4   13.99    3.22   1
   1   9   4   14.98    2.86   1
   1   9   5   -1.30    2.51   1
   1   9   5   -5.62    2.89   1
   1   9   6   20.52    3.26   1
   1   9   6   17.47    3.09   1
   1   9   7    4.71    4.12   1
   1   9   7    5.38    3.90   1
   1   9   8    2.40    2.70   1
   1   9   8   -3.10    3.20   1
   1   9   9    1.80    3.00   1
   1   9   9    1.39    2.69   1
   1   9  10   84.82    6.08   1
   1   9  10   88.17    6.39   1
   1   9  11   33.41    4.16   1
   1   9  11   26.94    4.15   1
   1   9  12   26.01    4.90   1
   1   9  12   19.62    4.16   1
   1   9  13   -1.10    4.01   1
   1   9  13    0.50    5.23   1
   1   9  14   23.33    4.54   1
   1   9  14   16.89    3.78   1
   1   9  15   13.18    4.72   1
   1   9  15   13.99    4.86   1
   1   9  16   13.76    3.78   1
   1   9  16   18.32    6.08   1
   1   9  17   -1.10    4.30   1
   1   9  17    4.41    5.29   1
   1  10 -10   14.82    4.00   1
   1  10  -9   -3.39    2.61   1
   1  10  -8   23.33    4.44   1
   1  10  -7   -1.90    3.81   1
   1  10  -6   36.12    4.81   1
   1  10  -6   50.84    4.71   1
   1  10  -5   67.73    5.43   1
   1  10  -5   65.77    6.00   1
   1  10  -4   16.97    3.63   1
   1  10  -4   14.67    3.06   1
   1  10  -3    5.90    3.01   1
   1  10  -3   12.18    4.12   1
   1  10  -2    5.02    3.90   1
   1  10  -2    3.10    2.39   1
   1  10  -1  146.41    8.47   1
   1  10  -1  151.78    8.62   1
   1  10   0   -1.39    2.90   1
   1  10   1   18.58    4.31   1
   1  10   2   -0.50    2.81   1
   1  10   3   19.27    3.42   1
   1  10   4  146.41    8.71   1
   1  10   4  129.96    8.44   1
   1  10   5   60.06    5.27   1
   1  10   5   66.26    5.05   1
   1  10   6    7.67    4.27   1
   1  10   6    5.02    3.09   1
   1  10   7  151.29    9.10   1
   1  10   7  172.13    9.45   1
   1  10   8  250.91   12.67   1
   1  10   8  228.01   12.99   1
   1  10   9   31.25    4.47   1
   1  10   9   28.84    4.51   1
   1  10  10   18.84    3.91   1
   1  10  10   17.31    4.08   1
   1  10  11  207.36   11.81   1
   1  10  11  222.90   12.84   1
   1  10  12   27.98    6.35   1
   1  10  12   37.95    5.05   1
   1  10  13  205.06   13.17   1
   1  10  13  206.78   13.80   1
   1  10  14   19.71    4.80   1
   1  10  15    1.59    4.38   1
   1  11  -8   29.16    4.54   1
   1  11  -7    5.11    4.38   1
   1  11  -6    5.90    3.30   1
   1  11  -5   20.34    4.87   1
   1  11  -4   27.67    4.73   1
   1  11  -3   11.02    3.52   1
   1  11  -2   13.10    3.48   1
   1  11  -1   12.18    3.42   1
   1  11   0   -0.79    2.88   1
   1  11   1   25.91    4.58   1
   1  11   2   47.06    4.94   1
   1  11   3    2.99    4.50   1
   1  11   4   46.51    5.46   1
   1  11   5    9.80    4.88   1
   1  11   5    4.88    4.77   1
   1  11   6   -1.39    3.49   1
   1  11   6    1.99    3.19   1
   1  11   7   17.31    4.08   1
   1  11   7   16.73    4.99   1
   1  11   8    3.61    3.61   1
   1  11   9   55.20    5.94   1
   1  11  10   23.72    4.77   1
   1  11  11   -4.58    3.98   1
   1  11  12   71.06    7.25   1
   1  11  13    6.71    4.71   1
   1  12   6  174.24   12.94   1
   1  12   7   39.44    5.65   1
   1  12   8  139.00   11.32   1
   1  12   9   10.18    4.78   1
   1  12  10   34.46    5.87   1
   1  12  11    0.10    4.45   1
   2 -12  -7   15.21    2.42   1
   2 -12  -7   16.56    2.93   1
   2 -12  -6    2.19    2.69   1
   2 -12  -6    7.08    3.78   1
   2 -12  -5   10.30    3.02   1
   2 -12  -5   13.99    2.99   1
   2 -12  -4    0.50    2.22   1
   2 -12  -4   -1.49    3.59   1
   2 -12  -3    3.69    3.30   1
   2 -12  -3    3.31    2.62   1
   2 -12  -3   -1.30    3.81   1
   2 -12  -2    1.90    2.51   1
   2 -12  -2    4.08    4.69   1
   2 -12  -2    4.08    4.20   1
   2 -12  -1   10.37    4.51   1
   2 -12  -1    7.29    3.19   1
   2 -12  -1    4.71    3.39   1
   2 -12   0   -0.10    2.84   1
   2 -12   0    5.38    4.41   1
   2 -12   0   -1.99    4.29   1
   2 -12   1    2.69    3.51   1
   2 -12   1    3.88    3.19   1
   2 -12   1   -2.10    4.29   1
   2 -12   2    3.69    4.68   1
   2 -12   2    6.60    4.52   1
   2 -12   3    2.31    3.50   1
   2 -12   3    8.29    3.51   1
   2 -12   4   26.73    4.96   1
   2 -12   5   -3.88    3.90   1
   2 -11  -9    3.88    1.50   1
   2 -11  -9    4.41    2.60   1
   2 -11  -8    5.02    2.02   1
   2 -11  -8    5.81    2.02   1
   2 -11  -7   25.81    3.05   1
   2 -11  -7   22.56    4.18   1
   2 -11  -7   24.30    3.06   1
   2 -11  -6    6.81    4.28   1
   2 -11  -6   13.62    2.21   1
   2 -11  -6   17.81    3.38   1
   2 -11  -5   15.37    2.51   1
   2 -11  -5   25.00    3.80   1
   2 -11  -5   16.16    3.46   1
   2 -11  -4   14.82    3.31   1
   2 -11  -4    8.29    3.00   1
   2 -11  -4    8.58    2.58   1
   2 -11  -3    5.90    2.48   1
   2 -11  -3    2.19    2.31   1
   2 -11  -3    7.08    3.99   1
   2 -11  -2    2.99    2.49   1
   2 -11  -2    3.10    2.60   1
   2 -11  -2    6.20    3.59   1
   2 -11  -1    5.02    2.82   1
   2 -11  -1    8.41    4.12   1
   2 -11  -1    4.20    2.50   1
   2 -11   0   -5.52    3.62   1
   2 -11   0    4.80    3.59   1
   2 -11   0   -1.69    3.48   1
   2 -11   1    2.40    3.91   1
   2 -11   1   -1.00    2.60   1
   2 -11   1    0.59    2.59   1
   2 -11   2   -6.40    2.78   1
   2 -11   2    1.00    4.00   1
   2 -11   2    1.49    2.78   1
   2 -11   3   31.25    4.36   1
   2 -11   3   28.84    5.16   1
   2 -11   3   24.60    4.66   1
   2 -11   4   -0.20    2.82   1
   2 -11   4    0.40    3.29   1
   2 -11   4   -2.89    4.28   1
   2 -11   5   11.22    4.42   1
   2 -11   5   29.48    5.65   1
   2 -11   6   37.09    5.36   1
   2 -11   6   36.00    5.04   1
   2 -11   7    4.00    3.52   1
   2 -11   7   11.29    5.78   1
   2 -11   8    7.62    4.03   1
   2 -11   8    3.88    4.29   1
   2 -11   9    2.40    6.20   1
   2 -10 -10   14.06    3.68   1
   2 -10 -10   14.29    1.29   1
   2 -10 -10   14.82    1.31   1
   2 -10  -9    9.00    4.38   1
   2 -10  -9   13.69    2.29   1
   2 -10  -9   13.40    1.68   1
   2 -10  -8   16.81    3.77   1
   2 -10  -8   18.32    2.14   1
   2 -10  -8   25.10    3.11   1
   2 -10  -7    1.30    2.69   1
   2 -10  -7    1.39    2.01   1
   2 -10  -7   -0.40    2.39   1
   2 -10  -6  142.32    6.68   1
   2 -10  -6  125.44    8.51   1
   2 -10  -6  132.25    6.90   1
   2 -10  -5    4.20    2.91   1
   2 -10  -5    1.90    2.51   1
   2 -10  -5    0.71    2.40   1
   2 -10  -4   77.26    5.98   1
   2 -10  -4   73.44    5.31   1
   2 -10  -4   78.32    4.96   1
   2 -10  -3  173.98    8.71   1
   2 -10  -3  166.93    9.30   1
   2 -10  -3  162.05    9.42   1
   2 -10  -2  592.44   23.37   1
   2 -10  -2  615.54   22.83   1
   2 -10  -2  592.92   26.79   1
   2 -10  -1   24.01    4.02   1
   2 -10  -1   22.18    3.77   1
   2 -10  -1   12.39    3.59   1
   2 -10   0   20.16    3.68   1
   2 -10   0   11.09    3.53   1
   2 -10   0   12.67    3.70   1
   2 -10   0   17.22    3.32   1
   2 -10   1   39.44    4.14   1
   2 -10   1   42.64    4.83   1
   2 -10   1   40.32    4.44   1
   2 -10   1   43.96    3.85   1
   2 -10   2   36.97    5.47   1
   2 -10   2   61.94    5.35   1
   2 -10   2   44.49    4.14   1
   2 -10   2   53.14    4.96   1
   2 -10   3   63.04    4.92   1
   2 -10   3   63.84    5.43   1
   2 -10   3   62.25    5.05   1
   2 -10   3   59.91    5.57   1
   2 -10   4    4.49    3.10   1
   2 -10   4    7.78    3.57   1
   2 -10   4    4.88    3.18   1
   2 -10   4   -1.30    3.99   1
   2 -10   5    9.18    2.79   1
   2 -10   5    2.89    2.99   1
   2 -10   5    8.41    4.29   1
   2 -10   5   10.82    3.49   1
   2 -10   6   65.45    6.15   1
   2 -10   6   62.25    5.37   1
   2 -10   6   63.04    5.88   1
   2 -10   6   61.15    6.41   1
   2 -10   7   16.97    3.71   1
   2 -10   7   12.11    3.62   1
   2 -10   7   14.67    3.22   1
   2 -10   8   19.10    5.51   1
   2 -10   8   18.06    3.82   1
   2 -10   8   16.00    3.44   1
   2 -10   9   -6.10    4.40   1
   2 -10   9   -1.30    3.10   1
   2 -10   9   -0.30    3.72   1
   2 -10  10   -5.11    4.38   1
   2 -10  10   -1.90    4.50   1
   2 -10  10    1.21    4.31   1
   2 -10  11    1.49    3.29   1
   2 -10  11   -7.18    5.90   1
   2  -9 -11   44.09    5.05   1
   2  -9 -10   49.98    4.67   1
   2  -9 -10   47.06    2.33   1
   2  -9 -10   44.76    2.27   1
   2  -9  -9   39.56    2.52   1
   2  -9  -9   38.81    4.11   1
   2  -9  -9   39.19    3.13   1
   2  -9  -8    0.71    1.41   1
   2  -9  -8   -2.69    2.20   1
   2  -9  -8   -1.30    3.69   1
   2  -9  -7  123.88    6.90   1
   2  -9  -7  131.10    5.95   1
   2  -9  -7  120.34    7.24   1
   2  -9  -6    2.40    2.29   1
   2  -9  -6    0.79    1.99   1
   2  -9  -6    0.10    1.72   1
   2  -9  -5   11.97    2.42   1
   2  -9  -5    6.92    2.42   1
   2  -9  -5    7.90    2.02   1
   2  -9  -4   53.44    3.95   1
   2  -9  -4   50.13    3.26   1
   2  -9  -4   46.38    3.81   1
   2  -9  -3  546.62   21.04   1
   2  -9  -3  534.07   22.19   1
   2  -9  -3  561.69   21.33   1
   2  -9  -2    3.31    2.00   1
   2  -9  -2    5.81    3.08   1
   2  -9  -2    2.10    2.09   1
   2  -9  -2    5.29    2.30   1
   2  -9  -1  287.64   12.89   1
   2  -9  -1  280.90   13.41   1
   2  -9  -1  303.11   12.54   1
   2  -9  -1  295.50   12.72   1
   2  -9   0  151.29    7.87   1
   2  -9   0  142.56    8.36   1
   2  -9   0  154.75    7.71   1
   2  -9   0  146.17    7.98   1
   2  -9   1   80.46    5.38   1
   2  -9   1   76.56    5.07   1
   2  -9   1   76.21    5.41   1
   2  -9   1   98.21    5.75   1
   2  -9   2  185.23    9.53   1
   2  -9   2  186.60    9.84   1
   2  -9   2  200.22    9.62   1
   2  -9   2  201.92   10.52   1
   2  -9   3   51.98    4.04   1
   2  -9   3   47.33    4.68   1
   2  -9   3   68.06    4.95   1
   2  -9   3   45.56    3.91   1
   2  -9   4    8.18    3.09   1
   2  -9   4    5.90    2.82   1
   2  -9   4    5.62    2.51   1
   2  -9   4    8.41    2.61   1
   2  -9   5  259.85   13.22   1
   2  -9   5  269.62   13.46   1
   2  -9   5  265.04   14.00   1
   2  -9   5  269.94   13.14   1
   2  -9   6  190.72   10.50   1
   2  -9   6  194.60   10.32   1
   2  -9   6  212.87   10.21   1
   2  -9   6  192.38   10.26   1
   2  -9   7  180.10   10.74   1
   2  -9   7  167.44    9.58   1
   2  -9   7  187.96    9.87   1
   2  -9   7  167.96    9.59   1
   2  -9   8    0.50    3.21   1
   2  -9   8   -0.71    2.91   1
   2  -9   8    0.50    2.81   1
   2  -9   8   -2.59    3.51   1
   2  -9   9    9.61    3.41   1
   2  -9   9    2.10    3.02   1
   2  -9   9   -2.50    2.69   1
   2  -9   9   -0.71    3.11   1
   2  -9  10    5.20    3.01   1
   2  -9  10    3.50    5.01   1
   2  -9  10    3.88    3.07   1
   2  -9  11    0.71    3.91   1
   2  -9  11    1.21    4.03   1
   2  -9  11    4.08    2.99   1
   2  -9  12   67.90    6.76   1
   2  -9  12   63.68    6.86   1
   2  -9  12   79.92    6.62   1
   2  -9  13  159.52   11.11   1
   2  -9  13  159.26   12.12   1
   2  -8 -13   -0.40    3.29   1
   2  -8 -12    6.81    3.18   1
   2  -8 -11   12.82    4.58   1
   2  -8 -10    0.71    0.71   1
   2  -8 -10    1.10    0.69   1
   2  -8 -10    1.80    3.11   1
   2  -8  -9  174.50    6.61   1
   2  -8  -9  167.70    6.73   1
   2  -8  -9  159.52    9.09   1
   2  -8  -8   -2.89    3.40   1
   2  -8  -8    0.90    1.41   1
   2  -8  -8   -2.40    2.29   1
   2  -8  -7    9.61    1.80   1
   2  -8  -7   10.37    2.51   1
   2  -8  -7   11.70    1.98   1
   2  -8  -6   20.61    2.72   1
   2  -8  -6   24.60    2.38   1
   2  -8  -6   22.56    2.09   1
   2  -8  -5   35.64    2.87   1
   2  -8  -5   35.16    3.44   1
   2  -8  -5   38.19    3.21   1
   2  -8  -4    1.90    1.90   1
   2  -8  -4    1.49    1.49   1
   2  -8  -4    0.40    2.19   1
   2  -8  -3   -0.59    1.49   1
   2  -8  -3    0.20    3.52   1
   2  -8  -3    0.59    1.69   1
   2  -8  -3    0.90    2.70   1
   2  -8  -2  167.18    8.28   1
   2  -8  -2  169.52    8.07   1
   2  -8  -2  171.09    7.59   1
   2  -8  -2  165.64    7.72   1
   2  -8  -1    2.89    3.81   1
   2  -8  -1   -1.00    1.70   1
   2  -8  -1    1.30    1.89   1
   2  -8  -1    1.80    2.49   1
   2  -8   0   54.17    3.83   1
   2  -8   0   45.56    3.65   1
   2  -8   0   50.27    3.69   1
   2  -8   0   58.06    4.27   1
   2  -8   1    7.78    2.01   1
   2  -8   1   10.18    2.17   1
   2  -8   1   10.82    2.90   1
   2  -8   1    4.71    2.21   1
   2  -8   2  225.30    9.61   1
   2  -8   2  218.15   10.34   1
   2  -8   2  221.12   10.41   1
   2  -8   2  219.34   10.07   1
   2  -8   3    1.39    2.10   1
   2  -8   3   -1.00    2.30   1
   2  -8   3   -0.90    2.51   1
   2  -8   3    0.59    2.68   1
   2  -8   4    3.88    2.21   1
   2  -8   4    0.79    2.30   1
   2  -8   4    2.89    2.79   1
   2  -8   4    0.79    3.08   1
   2  -8   5    0.71    2.02   1
   2  -8   5  -11.70    3.49   1
   2  -8   5    0.30    3.11   1
   2  -8   5   -3.31    2.40   1
   2  -8   6   -1.99    2.48   1
   2  -8   6   -0.59    3.37   1
   2  -8   6   -0.90    2.20   1
   2  -8   6    4.00    3.40   1
   2  -8   7   -1.10    2.31   1
   2  -8   7    3.39    3.09   1
   2  -8   7   -0.40    2.78   1
   2  -8   7    1.00    3.50   1
   2  -8   8   90.82    6.10   1
   2  -8   8  112.36    7.42   1
   2  -8   8   94.48    6.22   1
   2  -8   8  101.40    7.05   1
   2  -8   9   39.94    5.44   1
   2  -8   9   43.56    4.22   1
   2  -8   9   53.00    5.24   1
   2  -8   9   46.51    4.64   1
   2  -8  10   27.98    4.44   1
   2  -8  10   28.30    3.62   1
   2  -8  10   26.83    3.73   1
   2  -8  10   32.60    4.34   1
   2  -8  11    5.62    3.22   1
   2  -8  11   10.37    3.09   1
   2  -8  11    6.71    3.42   1
   2  -8  11   15.76    4.13   1
   2  -8  12    3.39    2.69   1
   2  -8  12    3.69    3.49   1
   2  -8  13   33.87    4.66   1
   2  -8  13   35.76    5.38   1
   2  -8  14   19.80    4.63   1
   2  -8  14   18.32    6.42   1
   2  -7 -12   82.08    6.34   1
   2  -7 -11   99.40    5.98   1
   2  -7 -10 1357.92   49.38   1
   2  -7 -10 1330.06   43.03   1
   2  -7 -10 1303.93   43.33   1
   2  -7  -9 2426.55   79.80   1
   2  -7  -9 2442.34   79.07   1
   2  -7  -9 2611.21   85.85   1
   2  -7  -8   10.69    3.01   1
   2  -7  -8    7.40    1.31   1
   2  -7  -8   11.22    2.88   1
   2  -7  -7  461.39   18.47   1
   2  -7  -7  460.96   18.46   1
   2  -7  -7  479.17   16.64   1
   2  -7  -6  370.95   13.48   1
   2  -7  -6  374.04   14.31   1
   2  -7  -6  381.42   14.84   1
   2  -7  -5    1.99    2.00   1
   2  -7  -5    0.71    2.30   1
   2  -7  -5    0.71    1.81   1
   2  -7  -5    2.50    1.71   1
   2  -7  -4  147.87    6.08   1
   2  -7  -4  147.87    7.05   1
   2  -7  -4  150.06    7.11   1
   2  -7  -4  153.76    6.70   1
   2  -7  -3   16.89    2.47   1
   2  -7  -3   15.29    2.11   1
   2  -7  -3   17.14    1.90   1
   2  -7  -3   20.43    2.62   1
   2  -7  -2  235.93    9.52   1
   2  -7  -2  245.55    9.72   1
   2  -7  -2  242.42    9.65   1
   2  -7  -2  235.93    9.22   1
   2  -7  -1  293.44   11.65   1
   2  -7  -1  310.46   11.28   1
   2  -7  -1  295.84   11.01   1
   2  -7  -1  303.80   11.16   1
   2  -7   0   76.74    4.20   1
   2  -7   0   82.63    4.73   1
   2  -7   0   79.92    4.11   1
   2  -7   0   87.98    4.69   1
   2  -7   1  206.50    8.62   1
   2  -7   1  213.74    9.06   1
   2  -7   1  225.00    9.30   1
   2  -7   2  158.76    7.31   1
   2  -7   2  152.52    6.92   1
   2  -7   2  155.00    6.97   1
   2  -7   3   73.62    3.95   1
   2  -7   3   72.93    4.27   1
   2  -7   3   75.69    4.52   1
   2  -7   3   75.69    4.35   1
   2  -7   4   34.69    3.42   1
   2  -7   4   44.49    4.27   1
   2  -7   4   43.43    3.56   1
   2  -7   4   32.95    3.33   1
   2  -7   5  166.15    7.99   1
   2  -7   5  175.03    8.73   1
   2  -7   5  164.10    8.45   1
   2  -7   5  173.98    8.71   1
   2  -7   6   69.06    4.49   1
   2  -7   6   73.96    5.85   1
   2  -7   6   85.01    6.27   1
   2  -7   6   67.08    5.08   1
   2  -7   7  129.50    7.28   1
   2  -7   7  129.96    6.84   1
   2  -7   7  126.11    7.19   1
   2  -7   7  120.34    6.58   1
   2  -7   8   11.90    2.48   1
   2  -7   8    9.92    3.02   1
   2  -7   8    6.92    2.79   1
   2  -7   8   14.59    2.83   1
   2  -7   9    0.10    2.33   1
   2  -7   9    4.58    2.70   1
   2  -7   9    8.70    3.60   1
   2  -7   9    2.59    2.09   1
   2  -7  10   41.09    4.49   1
   2  -7  10   36.60    3.99   1
   2  -7  10   45.83    4.60   1
   2  -7  11    2.99    2.39   1
   2  -7  11    0.90    2.70   1
   2  -7  11    0.90    3.00   1
   2  -7  12   -2.79    3.31   1
   2  -7  12    0.00    1.00   1
   2  -7  12    0.79    3.28   1
   2  -7  13    9.42    2.82   1
   2  -7  13    9.67    3.67   1
   2  -7  14   17.64    3.02   1
   2  -7  14   22.00    4.31   1
   2  -7  15   14.06    2.92   1
   2  -7  15   23.62    4.96   1
   2  -7  16   17.31    6.32   1
   2  -6 -11  337.46   13.59   1
   2  -6 -11  311.52   10.59   1
   2  -6 -10   57.46    4.85   1
   2  -6 -10   62.73    2.69   1
   2  -6 -10   62.25    2.68   1
   2  -6  -9    5.38    2.51   1
   2  -6  -9    5.90    1.12   1
   2  -6  -8    1.90    3.01   1
   2  -6  -8    6.10    1.19   1
   2  -6  -7   61.47    3.14   1
   2  -6  -7   61.62    3.92   1
   2  -6  -6   13.99    2.39   1
   2  -6  -6   18.32    3.00   1
   2  -6  -5  153.02    6.68   1
   2  -6  -5  154.50    6.71   1
   2  -6  -5  147.14    6.31   1
   2  -6  -4   32.04    2.60   1
   2  -6  -4   27.77    2.11   1
   2  -6  -4   28.30    3.30   1
   2  -6  -3  100.20    4.80   1
   2  -6  -3  104.24    4.49   1
   2  -6  -3  107.95    4.99   1
   2  -6  -3  105.47    4.52   1
   2  -6  -2  184.96    7.62   1
   2  -6  -2  208.80    7.80   1
   2  -6  -2  190.99    7.19   1
   2  -6  -2  190.99    7.46   1
   2  -6  -1   38.44    2.85   1
   2  -6  -1   36.97    3.04   1
   2  -6  -1   41.09    3.08   1
   2  -6  -1   38.44    2.98   1
   2  -6   0  403.21   14.86   1
   2  -6   0  393.23   13.88   1
   2  -6   0  408.44   14.55   1
   2  -6   0  390.46   13.83   1
   2  -6   1   43.56    2.51   1
   2  -6   1   49.14    3.22   1
   2  -6   1   43.56    3.04   1
   2  -6   1   44.09    3.19   1
   2  -6   2  237.16    9.24   1
   2  -6   2  250.27    9.18   1
   2  -6   2  242.42    9.34   1
   2  -6   3  199.94    7.92   1
   2  -6   3  203.63    8.28   1
   2  -6   3  208.51    7.80   1
   2  -6   4  172.40    7.62   1
   2  -6   4  172.66    7.36   1
   2  -6   4  169.00    7.28   1
   2  -6   4  172.92    7.10   1
   2  -6   5    8.01    3.23   1
   2  -6   5    8.70    2.48   1
   2  -6   5   10.63    2.67   1
   2  -6   5    7.78    2.12   1
   2  -6   6   11.83    2.68   1
   2  -6   6   16.48    2.19   1
   2  -6   6   14.67    3.83   1
   2  -6   6   15.37    2.67   1
   2  -6   7   12.82    2.51   1
   2  -6   7   11.09    3.00   1
   2  -6   7    8.58    2.52   1
   2  -6   7   11.63    2.80   1
   2  -6   8  371.33   15.03   1
   2  -6   8  346.70   14.90   1
   2  -6   8  367.87   14.58   1
   2  -6   9  309.76   13.02   1
   2  -6   9  301.02   13.53   1
   2  -6   9  315.06   12.78   1
   2  -6  10    9.61    2.79   1
   2  -6  10    5.02    2.20   1
   2  -6  10    0.59    2.59   1
   2  -6  11   83.36    5.48   1
   2  -6  11   83.17    5.84   1
   2  -6  11   90.63    6.28   1
   2  -6  12   10.18    3.13   1
   2  -6  12   13.32    3.21   1
   2  -6  12   11.42    3.11   1
   2  -6  13   20.52    3.99   1
   2  -6  13   23.72    3.60   1
   2  -6  13   23.52    3.49   1
   2  -6  14   45.29    5.25   1
   2  -6  14   45.56    3.91   1
   2  -6  14   62.57    5.70   1
   2  -6  15   25.20    3.21   1
   2  -6  15   33.87    5.01   1
   2  -6  16   -3.20    2.90   1
   2  -6  16    2.89    3.71   1
   2  -6  17    3.88    4.18   1
   2  -5 -13    2.99    0.59   1
   2  -5 -12    0.50    0.70   1
   2  -5 -11   52.42    2.46   1
   2  -5 -10   54.46    4.13   1
   2  -5 -10   59.75    2.63   1
   2  -5  -9    6.81    0.99   1
   2  -5  -9    7.08    2.98   1
   2  -5  -8   85.01    4.61   1
   2  -5  -8   81.72    3.62   1
   2  -5  -7  117.07    4.76   1
   2  -5  -7  107.95    5.40   1
   2  -5  -6   18.32    1.88   1
   2  -5  -6   14.29    1.97   1
   2  -5  -6   18.92    2.26   1
   2  -5  -5   80.64    3.95   1
   2  -5  -5   83.91    3.66   1
   2  -5  -5   85.75    4.26   1
   2  -5  -4    2.40    1.49   1
   2  -5  -4    8.53    1.99   1
   2  -5  -4    5.20    1.50   1
   2  -5  -3  227.10    9.04   1
   2  -5  -3  222.01    8.34   1
   2  -5  -3  217.56    8.55   1
   2  -5  -2 4386.41  137.76   1
   2  -5  -2 4439.56  137.26   1
   2  -5  -2 4442.22  138.63   1
   2  -5  -1 1952.76   63.63   1
   2  -5  -1 2000.77   63.52   1
   2  -5  -1 1969.58   63.02   1
   2  -5   0  251.86    9.20   1
   2  -5   0  256.96    9.94   1
   2  -5   0  249.96    9.49   1
   2  -5   1  278.89   10.02   1
   2  -5   1  282.58   10.09   1
   2  -5   1  283.92   10.11   1
   2  -5   1  280.23   10.38   1
   2  -5   2   64.80    3.22   1
   2  -5   2   67.08    3.77   1
   2  -5   2   63.36    3.50   1
   2  -5   3 1246.09   40.95   1
   2  -5   3 1186.80   39.27   1
   2  -5   4  531.76   17.99   1
   2  -5   4  525.33   18.79   1
   2  -5   4  518.47   18.67   1
   2  -5   5  647.70   22.40   1
   2  -5   5  698.02   22.72   1
   2  -5   5  655.87   23.05   1
   2  -5   5  658.95   22.59   1
[truncated: 284,822 more chars]
